# Supplementary material for: High Density Linkage Map Construction and Mapping of Yield Trait QTLs in Maize (Zea mays) Using the Genotyping-by-Sequencing (GBS) Technology
Source: Front Plant Sci. 2017 May 8;8:706. doi: 10.3389/fpls.2017.00706 (PMC5420586; doi:10.3389/fpls.2017.00706)
Supplement: Supplementary file 8 [file Table3.XLSX]

## Sheet: Sheet1
Table S3. SNPs and their flanking sequences
SNP ID	Flanking sequences
A01_338125	GGGTTACTTCTTTATTACAATAGCTATACAGGCTTTACAATTTACATGAG[G\T]CTAGAAAGCCTGGGAAATTCTTATTCAAGAAGTCTTGAGTTTCCCATGTA
A01_357246	GTCAAAAGGGAACCGAAAACATTGATGTGAGAGCAATGATGAATCGAGCC[G\A]CATCACATCAACTATAGAACTTAACATACGCGTTTTCTTGTTGCGTTGCA
A01_389574	TCCATCCCAAGAATCTTCTTTGTTGATCCAAAATCTTTCATATCAAATTC[A\T]TGACTAAGTTGAGCCTTCAATTCAACAATCAACGACTTGTCATGAGAAGC
A01_466019	CACCAATGAAAGGTGTTAATAAATTCGAGGTAAAAGGAAAGCTGGCACCC[C\T]GATATATTGGCACGTTTCCCATTCTTGAACAATGTGGACCAGTGGCATAC
A01_563043	TATTATTCGAGCACTGTGCGATGATGTTCATTTATGTAATCGCTGTGTAC[G\A]TGAGTTCTGATCCTGGCACGTACATAGTTCGCATTTGGTTTGCCCTCCAA
A01_703025	AGTATTTTTTACAAGGTTAATTCAAAATTTTCTCTAGAGTTATTTCACAG[C\A]AGTGTCTTCAGCTTCATCACTTCATCGCTATCCGCTAAGCTTTGGATCAT
A01_703090	CATCACTTCATCGCTATCCGCTAAGCTTTGGATCATTGCTCTTTGGCTTC[G\A]TCATCATGTACATAACAAAGTGTTATAAGGTAAACTCAAGTCTCAAGGAG
A01_762055	TAATAGTTGATTAGTTCATCGACTTAGTGCAAGTACTCTCTTCTTCACCT[T\A]AGCCATGGTACCTCGGTCCACAAGTCGTCCCTTGCCCTTCGCCTTCGCTT
A01_762137	TTGCCCTTCGCCTTCGCTTAGTCCCTCGAAGCCCTTTCCTTGTTATCTTC[A\G]TCCTATCAAGCCATTATTGAATCACATCATATTGAGCAACCATTGAGCGA
A01_825360	GAAGTTCCTATTCAATACAAGAGCAATAGCATTCACTCCAAGACACATTC[C\T]AAAGATCAAATCCTCTCCAAGTCTCAAAATCAACTCAACCACTTAGTGAC
A01_833858	ACTTTGCCTTCGAGATATTGGTGTGGTCATAGCAAAATACCATTTGTGGA[A\C]ACATTGGCTCTGTTTACCCATCCTCTTAAGCAATGCACTAGATACTAAAG
A01_836292	AAGGAGCTCCTTCTCCTGTTTCATCTACCTGCGGCTCAGTAGGGGGAGTC[G\A]TGTCAAGCTTCCGCTTTTTTGAGATTGCCGCTTTCGGCTCAGGAGTTGAT
A01_836463	TCCTTTTTCTTTTCAACCCTTCGACACCCTTGTCAATCCTTTCATAGTCT[G\A]GGTATTCAAAATTTAACGCGTCCATTACTCGATTCAGCCTTCGTTTTGGC
A01_997727	AAATGGTTTTCCAGATATATTATTTGTGATCTGAACTCAGGCATGGACTC[G\A]CACGTAACCTATCCTCTACTGGAGCGAATACCGTTCCCGTTCAGTAACAC
A01_998874	ATTTTAGGGGATAATGCTGGAAATGAAGAAGATATAGAGAACAAAATCTT[T\C]TAGAGTGTGTCGTAAAAGACAAAATATTTTTTTATGGAACGAAATTTAGA
A01_998881	GGGATAATGCTGGAAATGAAGAAGATATAGAGAACAAAATCTTTTAGAGT[G\T]TGTCGTAAAAGACAAAATATTTTTTTATGGAACGAAATTTAGAGAACATT
A01_998885	TAATGCTGGAAATGAAGAAGATATAGAGAACAAAATCTTTTAGAGTGTGT[C\T]GTAAAAGACAAAATATTTTTTTATGGAACGAAATTTAGAGAACATTGTTG
A01_998892	GGAAATGAAGAAGATATAGAGAACAAAATCTTTTAGAGTGTGTCGTAAAA[G\A]ACAAAATATTTTTTTATGGAACGAAATTTAGAGAACATTGTTGAGATAGG
A01_999042	AGGAGGCTCGACTCGCGAGCTGCACCTTGAAACTAATATTGCATTATATA[G\A]TGAATTAATAGTCTATAAATGTAAAATAAATAATCATAACACAACATTAT
A01_1029025	ACGAACTACTTCTGGTATCATCTGGACTTTATAAGAATCATTTGAAAACA[C\T]TTGGCGTTCAAATATTAGCATTCTAGCACCATATGCAATTAAACAATCAC
A01_1070405	ATCCTCAATTCAGTCCCAGGCGTTAGCACACTTCATCGCTGACTGGACGC[T\C]AGGGGCTCAGGAAGAAGAAATAAACAAAGACACCGAAGCTTGGACAGTGT
A01_1128143	TCTTTGGAGTCTTCGCCCCCACTCTCCGCATCATAACTATCGCTGTCACC[G\A]GTATCTTCAGATAAGCCTTCTAGAATCTCCTTCATAATCTTTTCAGTGTT
A01_1179540	GCTCGCTAATGATTGTATAAATCATATCTGGAGATAGTAGCAAGGGTGGT[A\G]ACAACTGAATCTCAAGTGCATATTATTTTCAAATCTTATCTCTTTTATGA
A01_1402086	CTAAGCTTCGGCTTTAAGAGCACATTTTCACCATTTCCGAAGAGATGTCT[C\T]GAGATAAGAAAGATGTTGCTGAGACGAAGCTGAGCGAGGAGGAGAAGCTT
A01_1402188	CTGAGGAGAAGACTGCTGGCTTTATTGAATCAATAGCAAAGACAAATACA[G\A]AAAAGATTACTAGGGAGATTTTGGAAGGCTTATCTGAAGACACCGGTGAC
A01_1402276	AGACACCGGTGACAGTGACAGTTATGATGTGGAAAGTGGGGCGAAGACTC[C\T]GAAGATCGACCCTGGCGACCAAGTCATGCAGTTTTCGGAAAATCAACTAT
A01_1543763	GGACCAACAATGGCTCCATAAACATGCATCGGGGAGAGAACCATCAGATC[C\G]TCAATGTATTAATACATAATCAATGGATCAAGAAAATCAAAGATTTTATT
A01_1597835	GATTGGAAGAAACAATATCAAGTTTGTGCCCAAGTTGTGCATATAAGTAA[T\A]AAAAGAATCATCACACAACTCTTTTTTATCACAAGAATTACTAGTACAAT
A01_1666450	CATCTCCGGTGGAGCGTAAAAATCTTAAGTTTTGAGCATAAAATCCCTCA[A\G]TTATAAGCGTAAATATCGAGTCAATGTGAGAGGTTGATAGCACTAGTATG
A01_1666560	CTATCCTATTTTTATGACAGATCCGAAAACATGGCAGTCGCATGCGTGCG[G\A]TTTCTATTTTTATATAGATTCAAAATTTATGGCAAAAATCGTGAGAGTTT
A01_1812291	AAAAAATTGGATGACATGAGTCACATAGATTATAAATTCTTATACAACGT[C\T]GCATAAATACTTATAAATCTGGCATTTACGAACATAAATGATTTGATTTT
A01_1812310	GTCACATAGATTATAAATTCTTATACAACGTCGCATAAATACTTATAAAT[C\T]TGGCATTTACGAACATAAATGATTTGATTTTTATGGTAATTACGAACAAC
A01_1902794	CTTCAAGGGCTTAAACGACCCACCACAATCCACGTGAGTACAAGCTCTAG[T\C]GTATCTGGCGTCAACGCGTGTGCGGCTATCAGGGCTACGACAGTATAGCA
A01_2009413	AAAAAGAGAAAGAGAGAAAAGAAGAAGTTTTACAAGAACAAGAAGGGCAA[T\G]GCGTACATCGGAAAGGAATGGGACTCAGATTGCTCATCCTCCGACTCTAC
A01_2009468	ACATCGGAAAGGAATGGGACTCAGATTGCTCATCCTCCGACTCTACGATG[C\A]AGGACTTGTCGCATGTGCCTTCAACTAAGCCTTCTCTCTTCCCCAACAAG
A01_2009602	GAACGTGTATGTGACACTTCCAAGTACACTTCTTCTAGTGCTGAGGATTC[T\C]GATGATGATTTTGATTATAGTGATCTTTTTAAGTGCTTAGATAGATCCAA
A01_2011268	TGACGATGTCAAGACCACTTGAGTTACTTCATATGGATCTCTTCGGACCC[A\G]TTGCTATCTTAGCAACGGGGAAGTAAGTATGGTCTAGTTATTGTTGATGA
A01_2011286	TTGAGTTACTTCATATGGATCTCTTCGGACCCATTGCTATCTTAGCAACG[G\T]GGAAGTAAGTATGGTCTAGTTATTGTTGATGACTATTCTCGCTTCACTTG
A01_2148954	TAATACTTTACTGCATATTTTTGGTGCTCAAGTTTATTTGAAAGTCTTCC[C\A]CGTACCTCACAACTCCTTGTGAATTGATGCACATGTTTAGGGGGAGGATA
A01_2229663	AAATGGATCTTTCCACCGCTACATCAACTCAAATATTGGGAAAGATCAAT[G\T]CCCATGAAATGTATATGCACATCAATGATAAAGATGGGTCTTCCTCCAAG
A01_2229692	CAAATATTGGGAAAGATCAATGCCCATGAAATGTATATGCACATCAATGA[T\C]AAAGATGGGTCTTCCTCCAAGAAGAAAGACTTGGCTCTTAAAGCTACACC
A01_2430307	AACATAGAGTTGTCAGAACGGATATCTGGACTGGAAGCACAATTGACTTA[T\C]CTGACAAATGAAAAGGAGTCAAGCGAGCTACAGATTCATGACTCCAGATC
A01_2536018	TCGATGAGGTTTATTTACTCTTTTATTATTATTATTATTATTCATAGCCA[A\G]GAAGGAGCATACAGTAGTAACATTATGGTCAGTACAGTAGTTTTACGCTA
A01_2536114	CGCTACTACCTTTGTTATTTCTGCACAGCTGCTGTTCAACAATACGTACA[G\T]TTTGCTCCTTCATCATCATTCTCCAAGTATGCGAGCAGAACGTGCCCTTT
A01_2564019	ACTTTCCTTTTCATGGATAAGTCACTAAACCACCGACCACCAGATTCTTA[C\T]AAGTCATAAAGGAAGCTTTATTGAATTTTCAAGTCAATACATCGAGATGA
A01_2564063	TTCTTACAAGTCATAAAGGAAGCTTTATTGAATTTTCAAGTCAATACATC[G\A]AGATGATACTAATTCTTGAAAAAAAGCTAGGCATATTAACAAAAAGAAGG
A01_2564076	TAAAGGAAGCTTTATTGAATTTTCAAGTCAATACATCGAGATGATACTAA[T\G]TCTTGAAAAAAAGCTAGGCATATTAACAAAAAGAAGGGGCAAGAGCCCTT
A01_2670361	TAAATGCTTTATTTTCTTCATAAATATAGGATCGCTCAAACAACCATGCA[G\T]TTACGTTCGTCAGGACCAGATTATAATATATATTGATACTAAATATGCTA
A01_2670362	AAATGCTTTATTTTCTTCATAAATATAGGATCGCTCAAACAACCATGCAG[T\C]TACGTTCGTCAGGACCAGATTATAATATATATTGATACTAAATATGCTAC
A01_2670365	TGCTTTATTTTCTTCATAAATATAGGATCGCTCAAACAACCATGCAGTTA[C\G]GTTCGTCAGGACCAGATTATAATATATATTGATACTAAATATGCTACATG
A01_2670381	TAAATATAGGATCGCTCAAACAACCATGCAGTTACGTTCGTCAGGACCAG[A\T]TTATAATATATATTGATACTAAATATGCTACATGGTATAGATATTTATTC
A01_2670386	ATAGGATCGCTCAAACAACCATGCAGTTACGTTCGTCAGGACCAGATTAT[A\G]ATATATATTGATACTAAATATGCTACATGGTATAGATATTTATTCAATTC
A01_2670414	ACGTTCGTCAGGACCAGATTATAATATATATTGATACTAAATATGCTACA[T\C]GGTATAGATATTTATTCAATTCGGTATACTACGTAAAAATATGTTATCCG
A01_2670416	GTTCGTCAGGACCAGATTATAATATATATTGATACTAAATATGCTACATG[G\A]TATAGATATTTATTCAATTCGGTATACTACGTAAAAATATGTTATCCGTT
A01_2670421	TCAGGACCAGATTATAATATATATTGATACTAAATATGCTACATGGTATA[G\A]ATATTTATTCAATTCGGTATACTACGTAAAAATATGTTATCCGTTGCATG
A01_2670430	GATTATAATATATATTGATACTAAATATGCTACATGGTATAGATATTTAT[T\G]CAATTCGGTATACTACGTAAAAATATGTTATCCGTTGCATGCACACAAAT
A01_2670478	ATTCAATTCGGTATACTACGTAAAAATATGTTATCCGTTGCATGCACACA[A\C]ATTTAGGATGTCAAGAATGTGCGATGAAAGACAATAAATTGACATGCATG
A01_2685769	TATTCTTTTGGTTCCTTTGTAAAGAAAGTGGCTGAGCACTCATATGAAGC[C\T]GCAAATCTGGTGGCATCTACCCCAGCCACAATAAGTTTTAGCTTACAGGT
A01_2685780	TTCCTTTGTAAAGAAAGTGGCTGAGCACTCATATGAAGCCGCAAATCTGG[T\A]GGCATCTACCCCAGCCACAATAAGTTTTAGCTTACAGGTAACTATTCATA
A01_2685916	CCGTGATCCTTGTTTCAACTTTAGCCTTAGTGTTTACTTCCTCGTGACTG[C\T]TATCTGGTTTGCTTGCCTTGTTGAGACCTAATTGATTACTTGGAAAAAAT
A01_2685951	ACTTCCTCGTGACTGCTATCTGGTTTGCTTGCCTTGTTGAGACCTAATTG[A\G]TTACTTGGAAAAAATGGGGAATTTTCGTTAGGCTGAACTGATTATCTAAT
A01_2903831	AGCAACTGCTTGACCTTAACCCCAAATAAAGCTAGTCCACTACATCCAAA[C\T]GGGACATTTGTTGAGTACGTTGATGTGTACTCACCCTTGCTTTCACAAAA
A01_2904031	GCAACCTTCCCTAGTCAGCTGCCTATGGTGGGTTTATTTACGTTGGCTAC[G\A]TTTCGATTCTGTGTACTTTGATTTATATTATGTAAATGACTCTAGTCTTT
A01_2950342	CAGAAGGCGAGAGCCGACAACAGGTACGTACTCTCATTTGCTTCAATAAA[A\T]ATGGACTAAAATTAAGATGAGCGTGTGCTGGCCGGTCGAACGGCCACGAC
A01_2950351	AGAGCCGACAACAGGTACGTACTCTCATTTGCTTCAATAAAAATGGACTA[A\C]AATTAAGATGAGCGTGTGCTGGCCGGTCGAACGGCCACGACATCACTCCG
A01_3360158	GTAGAAATAACAAACATGTCAGCATCGAATGGTAAAGAGCCAAACAGTGT[A\G]ATCAAGCAGTAAACAGGGAAGAGAAGGTGGTTTACCATAGTTATTATGGG
A01_3360178	AGCATCGAATGGTAAAGAGCCAAACAGTGTAATCAAGCAGTAAACAGGGA[A\T]GAGAAGGTGGTTTACCATAGTTATTATGGGAGAAAACCTTCAGGCAGCTA
A01_3360185	AATGGTAAAGAGCCAAACAGTGTAATCAAGCAGTAAACAGGGAAGAGAAG[G\A]TGGTTTACCATAGTTATTATGGGAGAAAACCTTCAGGCAGCTATCGCACC
A01_3363550	TATAGCGTATTTATTTAGTTTAATTTGTGTGGCTAACGAAAATCACCAGG[T\C]GCAGGGTCGTCGCAACTGGTCCAAGTTAATCAACGGAGGTGGTGGCGCGT
A01_3363656	TTACAATTATGCTTTACACATGCCTAACCTTCATCATTATGCTTTGCAAC[G\T]TTGCCCAATTTATATAGGTCGCCCGGATCCTCTGTGGCGTAATACCTGAT
A01_3556506	CTAAAATTTATCTTACATCGTATTAAGTGTTCAATTCCTACTAAATCAAA[T\C]AGAGCAGATAAATCATCTTCATGTCGGAAGCTACATGGAAAGGGTTAGAC
A01_3556537	CAATTCCTACTAAATCAAATAGAGCAGATAAATCATCTTCATGTCGGAAG[C\T]TACATGGAAAGGGTTAGACCAATCCAGACTTTATTTTGATACCATATAAG
A01_3743102	TCTCTTCTCAATCAAATGGAACACAAAGTTCCCGCAAGGACCACCACACA[A\T]TTGGTGTCTCTTGCCTTGGTTACAATTGAGTTTAATCACAAGAAGAATGA
A01_3743103	CTCTTCTCAATCAAATGGAACACAAAGTTCCCGCAAGGACCACCACACAA[T\C]TGGTGTCTCTTGCCTTGGTTACAATTGAGTTTAATCACAAGAAGAATGAG
A01_3867800	CATATGTAATTATCCGCATCCGCTCATGTTGTGCGTGGGCGTCCCTAGCC[G\A]TTTCTGGTTGGTCAAATGGAAGTGGTCCCTCACCTTTTTTCACGGCAAGA
A01_4138334	CTCTTACAATCCTTTCTTTATGGGCTCCAGTGCTGTCAGTAAGTAACCTT[T\C]GGTTGCTTCTAGTTCTAGCTCTCTTGACTCCTTTATGTGTCAGAATCACA
A01_4138461	GTTGCAAAAAATAATATTAGATAATCTAGATGAAAATGTCCTAAGCTCAT[A\T]ATAAAGTAATGAGTCAATTTCTGTCTAGTTTCTCTTGACCACATTTGAAA
A01_4138467	AAAAATAATATTAGATAATCTAGATGAAAATGTCCTAAGCTCATAATAAA[G\A]TAATGAGTCAATTTCTGTCTAGTTTCTCTTGACCACATTTGAAAATTATA
A01_4138507	TCATAATAAAGTAATGAGTCAATTTCTGTCTAGTTTCTCTTGACCACATT[T\C]GAAAATTATATTCTTGGATTAAGCATTCGTTTATGCAGATTTACCTTTTG
A01_4238251	TGACCATCCTTTATTATGCATCAAGGATTTTACAACTATGTGTTAGAAGT[G\A]TCATCCAGTATTCCAGTGTAAGGTACGTTTTCTTTCCCGAGAAATGCTTT
A01_4241793	TTTCCTGCGACTTAATTATGCCTCTCTGTTATTTCTTGTTTCAGGTTGCA[C\T]TGTGTACATGATTTGTAGCTGATCATTCATTCATATAGAGCTAGCTGAGC
A01_4249789	AGCAACACGGGAAGTATAAGATATGTAATATAGTCTAATCAAACTGTGGA[G\C]AAGACATGTAAATGATACCAATTGTGGAATGAAACCACTTGTGGAATCAA
A01_4249895	GATTTTGAAAATTCTTGTAGATCTGCAATGGAAGCTTATTGTCTTTCTCC[G\A]AGGACTCCATTTTCCTTCAATGAGACCTACTACATATAATAGACTTGAAA
A01_4249896	ATTTTGAAAATTCTTGTAGATCTGCAATGGAAGCTTATTGTCTTTCTCCG[A\G]GGACTCCATTTTCCTTCAATGAGACCTACTACATATAATAGACTTGAAAA
A01_4279475	TTGTTCTTCTTTCTAGCTCGACCTCCATGTCCTTCACCACGCCAAACACC[T\C]GTTTTCCATACCTTTCTTGCACTAGTTGATTTGGTTGAGGTATGTCCTTA
A01_4279557	TGGTTGAGGTATGTCCTTATTGTCAAAGTACTTATTCATCACATTAGATT[G\T]GTACTTATGCTCTCTAGAAAGGAATCATTTGTGCCTCATGTACAACATCT
A01_4285797	AGTTTCTGACCGTGGAGGCTGCAAACAGATCAGCTTCCTGATGGCTTCAC[A\G]CTCTTCTTTGTGCTGCCTCTCGATCTTGCTCTGCTCAAGTTGCTTCTTAA
A01_4752350	GTGCCAGCGATGATCCTCATAGCAGAGTCGATGCTCTTGCAGTTCAAGTC[C\A]GGCAACTTCTCTTGAGCTATTGCACGCACTTGATCCACTGTTACCTTTCC
A01_4752487	GACACCTACAAGAACCAGGATTCAGAAAATAAGGTAAGGAACCATTGTGG[C\T]TCTCTCGAGCCATTTTCTGTAGCCAAGAGCAATTCTAAGAGACTCTCTAT
A01_4846334	AGCGGAAAAAAGAGAACTGTTATGCGATTATATGATGAGATCATCTTGTC[G\A]GTGTTTCGAACTATCACCAACTAGTAAATTTGTGTATGCACATTTTGGTG
A01_4846415	TGTGTATGCACATTTTGGTGTGTTTAGTAGACGCAAGATTATACTGGTTC[A\G]GACAGAATGTCCCTACTTCTAGTATTTTGTGGTTCGTGCTACATGCACTT
A01_4899360	ATTGAAGCTATCATGAAGATGGAAGCACCTCGATCACAAAAGAAGGTTCA[G\A]CGACTTACTGGATGTATGGCAGCTCTGAGCAGATTTATATCTAGGCTGGG
A01_4977901	TTTGCGGGATGATGTCAAAACCTTGCTGTGTCTTGTTATCAAGAATTGCT[G\C]TGTGTTGTCTGACAAATCTAAATATGGGAAGAAACGCCCATGACGTTTCA
A01_4978349	TTATCCGTTTATATAGTATACTAGCAGAAATTGCAAAGAATTTTTCACTG[C\T]CTTGTCACTTTGTCCGTGCCTAGTTTTTTCCTGCGTTTAAAGGAGGCATC
A01_4978362	TAGTATACTAGCAGAAATTGCAAAGAATTTTTCACTGCCTTGTCACTTTG[T\C]CCGTGCCTAGTTTTTTCCTGCGTTTAAAGGAGGCATCAACACCAAAACCA
A01_4978371	AGCAGAAATTGCAAAGAATTTTTCACTGCCTTGTCACTTTGTCCGTGCCT[A\G]GTTTTTTCCTGCGTTTAAAGGAGGCATCAACACCAAAACCAACATAGGGC
A01_4978372	GCAGAAATTGCAAAGAATTTTTCACTGCCTTGTCACTTTGTCCGTGCCTA[G\T]TTTTTTCCTGCGTTTAAAGGAGGCATCAACACCAAAACCAACATAGGGCA
A01_5236355	TGGTGACCACGTCGAGCTTCATCACGACGAAGAGCCAATCCATCAAGCTT[C\T]ATCAGCTTCCACGGAGAAGCTTACTCTCCCCATCACTGGGGGCTCGAGTT
A01_5236361	CCACGTCGAGCTTCATCACGACGAAGAGCCAATCCATCAAGCTTCATCAG[C\T]TTCCACGGAGAAGCTTACTCTCCCCATCACTGGGGGCTCGAGTTTTGAAC
A01_5236374	CATCACGACGAAGAGCCAATCCATCAAGCTTCATCAGCTTCCACGGAGAA[G\T]CTTACTCTCCCCATCACTGGGGGCTCGAGTTTTGAACCCAGCAACAAAAA
A01_5236401	GCTTCATCAGCTTCCACGGAGAAGCTTACTCTCCCCATCACTGGGGGCTC[G\T]AGTTTTGAACCCAGCAACAAAAAGCAGAAGAAAGAAGCCCAAAGAAGGGT
A01_5321997	GACTAGATGGAAAATACTTGATATGATTATATGGTGTACTCGGTGCTGAT[A\G]AGGTGTACACAGGCAGCCTTACCCTTGCTTTTTTTTTTTGCATGGAGGCT
A01_5322026	TATGGTGTACTCGGTGCTGATAAGGTGTACACAGGCAGCCTTACCCTTGC[T\A]TTTTTTTTTTGCATGGAGGCTGAACAGACCAAATTTTTTTATGAAAAAGC
A01_5322059	GGCAGCCTTACCCTTGCTTTTTTTTTTTGCATGGAGGCTGAACAGACCAA[A\T]TTTTTTTATGAAAAAGCACATTATTCCAAGGCAGCTAACTGGCGACTCAT
A01_5322075	CTTTTTTTTTTTGCATGGAGGCTGAACAGACCAAATTTTTTTATGAAAAA[G\A]CACATTATTCCAAGGCAGCTAACTGGCGACTCATCCCTGGCTCCCACTAA
A01_5322171	ACTAAACACCATAGTGCCCTTCCTCCAAAATCTGTCAGAGCACAAGTTGC[G\A]TGCTAAGGTGCAGTCCCATTAAACACACATATAGTTGCTCTGATACTATA
A01_5646916	GGCTGTTTTGCCTTTCCTTGTAAAAGCTACCGCCCAAGTGTGTAGCTTGA[G\A]CTATAGCGACGCCGCGTGAGTGCTTATGGTTGTTATATATGACAGTACTT
A01_5647010	AGTACTTGTGAGTTGTGACATGCTCAAAAAATAAATGTCACACGCAGTGG[C\A]TGCCGGGGGCACCAGTGTGGTGAATTTGGCTTGGCGGCAGGCTAGCTAGC
A01_5647011	GTACTTGTGAGTTGTGACATGCTCAAAAAATAAATGTCACACGCAGTGGC[T\A]GCCGGGGGCACCAGTGTGGTGAATTTGGCTTGGCGGCAGGCTAGCTAGCT
A01_5647016	TGTGAGTTGTGACATGCTCAAAAAATAAATGTCACACGCAGTGGCTGCCG[G\C]GGGCACCAGTGTGGTGAATTTGGCTTGGCGGCAGGCTAGCTAGCTTAAAA
A01_5647056	GTGGCTGCCGGGGGCACCAGTGTGGTGAATTTGGCTTGGCGGCAGGCTAG[C\G]TAGCTTAAAACGAACTAGCTACACTCCGCTAGTGTGATGTCATGTGCTTG
A01_5674361	GAAACCTATGCACCCGTAGCTAGGCTTGAGTCAATTCGCATATTACTTGC[C\A]TATGCCACTTACCATGGCTTTAAGCTTTACCAAATGGACGTGAAAAGTGC
A01_5698176	GGAGAACTCGTGCTTGATCCCTTCCTCCTCAAGGTATTCCTCCACTTGAA[G\A]ATTCTTGAACTCGGACCCGTTGTTGCTTCTAATCTTTTTCACCTTGAGTT
A01_5698190	TGATCCCTTCCTCCTCAAGGTATTCCTCCACTTGAAGATTCTTGAACTCG[G\T]ACCCGTTGTTGCTTCTAATCTTTTTCACCTTGAGTTCAAATTCGTTTTGA
A01_5698200	CTCCTCAAGGTATTCCTCCACTTGAAGATTCTTGAACTCGGACCCGTTGT[T\C]GCTTCTAATCTTTTTCACCTTGAGTTCAAATTCGTTTTGAGCTCGCCTTA
A01_6012427	CTTTCCAACGGCTCGGAGAGGTATTGTTCTTGTTGACCTTTTTCTACATA[C\T]CTTGGAAAAATATTTTCAGATTTATTTATGGCAGAAATTATCTAGCGAAT
A01_6145227	GAAATTAATGAAATTTAACATAGGGGCAACATATGTCCACATAGCATCCT[A\C]AAAAATGTTTGAACTATAAAATCCACAAGACGCCAACATTTCTTTCATTT
A01_6145234	ATGAAATTTAACATAGGGGCAACATATGTCCACATAGCATCCTAAAAAAT[G\A]TTTGAACTATAAAATCCACAAGACGCCAACATTTCTTTCATTTCACTTCC
A01_6145242	TAACATAGGGGCAACATATGTCCACATAGCATCCTAAAAAATGTTTGAAC[T\C]ATAAAATCCACAAGACGCCAACATTTCTTTCATTTCACTTCCACTTGTTG
A01_6145249	GGGGCAACATATGTCCACATAGCATCCTAAAAAATGTTTGAACTATAAAA[T\C]CCACAAGACGCCAACATTTCTTTCATTTCACTTCCACTTGTTGTGTGAGT
A01_6145256	CATATGTCCACATAGCATCCTAAAAAATGTTTGAACTATAAAATCCACAA[G\T]ACGCCAACATTTCTTTCATTTCACTTCCACTTGTTGTGTGAGTTACCTAT
A01_6145269	AGCATCCTAAAAAATGTTTGAACTATAAAATCCACAAGACGCCAACATTT[C\A]TTTCATTTCACTTCCACTTGTTGTGTGAGTTACCTATGAAATCACCATAA
A01_6145332	TCCACTTGTTGTGTGAGTTACCTATGAAATCACCATAAGTATCCAAGTTT[C\G]AACATAAACAATACTTTACTTTTATCATTTTTATGTGGGTACTTGAGGTT
A01_6245059	ATCAATACAATCATGCTGAAACTCATTCTTGTTCAGAGATCCGCGTTCTG[A\G]ATAGGATAGCTGTTTCAGTTGCTAGGCACATTCTGCCTAAGACACCGATT
A01_6545119	TGGATGATCAAAACCGGTGTCTTTACCTTCTGATTGCTTTGTTGCATAGG[C\A]TACACCCGGTTGAAAAGTTAGACAATGACAATGCTTACAACCTCTCGCAC
A01_6545124	GATCAAAACCGGTGTCTTTACCTTCTGATTGCTTTGTTGCATAGGCTACA[C\T]CCGGTTGAAAAGTTAGACAATGACAATGCTTACAACCTCTCGCACTCACA
A01_6545125	ATCAAAACCGGTGTCTTTACCTTCTGATTGCTTTGTTGCATAGGCTACAC[C\T]CGGTTGAAAAGTTAGACAATGACAATGCTTACAACCTCTCGCACTCACAT
A01_6545147	TCTGATTGCTTTGTTGCATAGGCTACACCCGGTTGAAAAGTTAGACAATG[A\G]CAATGCTTACAACCTCTCGCACTCACATGCTTTTCATCGAAATTTGTAAT
A01_6545159	GTTGCATAGGCTACACCCGGTTGAAAAGTTAGACAATGACAATGCTTACA[A\G]CCTCTCGCACTCACATGCTTTTCATCGAAATTTGTAATCCGCTGTAAAAT
A01_6545166	AGGCTACACCCGGTTGAAAAGTTAGACAATGACAATGCTTACAACCTCTC[G\A]CACTCACATGCTTTTCATCGAAATTTGTAATCCGCTGTAAAATCTGATAA
A01_6545172	CACCCGGTTGAAAAGTTAGACAATGACAATGCTTACAACCTCTCGCACTC[A\G]CATGCTTTTCATCGAAATTTGTAATCCGCTGTAAAATCTGATAAATCTTG
A01_6545196	GACAATGCTTACAACCTCTCGCACTCACATGCTTTTCATCGAAATTTGTA[A\T]TCCGCTGTAAAATCTGATAAATCTTGAGAATTTAAACTGGTATCTATTTC
A01_6545199	AATGCTTACAACCTCTCGCACTCACATGCTTTTCATCGAAATTTGTAATC[C\T]GCTGTAAAATCTGATAAATCTTGAGAATTTAAACTGGTATCTATTTCAGA
A01_6879875	TACCCACATCGCCACATAATTTCATACTACATTGATGGAACAACCCAATT[T\C]GAATGTGAGGACAATAATGGAGATGACCGAGAAGATATTTCATTACAAGA
A01_6879886	CCACATAATTTCATACTACATTGATGGAACAACCCAATTTGAATGTGAGG[A\G]CAATAATGGAGATGACCGAGAAGATATTTCATTACAAGACAGGGTATGGA
A01_6879904	CATTGATGGAACAACCCAATTTGAATGTGAGGACAATAATGGAGATGACC[G\A]AGAAGATATTTCATTACAAGACAGGGTATGGAAAAGTATAGAGGGCAAAG
A01_6879928	ATGTGAGGACAATAATGGAGATGACCGAGAAGATATTTCATTACAAGACA[G\A]GGTATGGAAAAGTATAGAGGGCAAAGCAACACGCCTAGAAGATGGTATAT
A01_6879950	GACCGAGAAGATATTTCATTACAAGACAGGGTATGGAAAAGTATAGAGGG[C\T]AAAGCAACACGCCTAGAAGATGGTATATGGGGATTAAAAATAGGGGTATG
A01_6879961	TATTTCATTACAAGACAGGGTATGGAAAAGTATAGAGGGCAAAGCAACAC[G\A]CCTAGAAGATGGTATATGGGGATTAAAAATAGGGGTATGAGTGGCTGCCA
A01_6879980	GTATGGAAAAGTATAGAGGGCAAAGCAACACGCCTAGAAGATGGTATATG[G\A]GGATTAAAAATAGGGGTATGAGTGGCTGCCAACATTATTCAATGTAATGA
A01_7040832	TCGTAAAATCAGCAGAGAGTCACTTCTCTCTGAAAAAACTACTTGACAGA[C\G]CTGCTGCTGGATCCAACAGAGAACCAGCTCTCTGAGCTTTGCCAAACAAG
A01_7040844	CAGAGAGTCACTTCTCTCTGAAAAAACTACTTGACAGACCTGCTGCTGGA[T\C]CCAACAGAGAACCAGCTCTCTGAGCTTTGCCAAACAAGACCTAATAAGAT
A01_7040851	TCACTTCTCTCTGAAAAAACTACTTGACAGACCTGCTGCTGGATCCAACA[G\A]AGAACCAGCTCTCTGAGCTTTGCCAAACAAGACCTAATAAGATGTCCAAA
A01_7262133	AAAGAGCTTGTAAAATATGCACATCTGCTATAACACACATCAGACATGTT[T\C]GGTGCCATGTTCGATGAGTGCATCAAATACCTAGTTTAGAGCCATCAAAA
A01_7282482	CATTGAGGTGAACCCTCTTGAAACCACCGGTGCTTGTTTTGATGCCATCC[A\G]CTACAAGATTGGCAAGGAAAACCTGCATAAAGTTGGATTGGCTTGCTGTC
A01_7282505	CCACCGGTGCTTGTTTTGATGCCATCCACTACAAGATTGGCAAGGAAAAC[C\A]TGCATAAAGTTGGATTGGCTTGCTGTCCAAACAGCACCACCTTTCCCCTC
A01_7488485	GATATCTGTGTGCTGGGGGTAGCGGTTGATATGATAAGATGTATTTTTGG[A\G]GTAGTGGTCGATGCCATGATAGTCATTTTTTTTTTCAAATGAACAAATTC
A01_7635536	GCTATAGGACATGCTAGTTATGGGGAATGATGATGAGCTATCCATCAAAT[G\A]CTTTTTTCTGATTTTATTCAATTGGCTACTATTCCCATCTGCTTCATGGG
A01_7635559	GGAATGATGATGAGCTATCCATCAAATGCTTTTTTCTGATTTTATTCAAT[T\C]GGCTACTATTCCCATCTGCTTCATGGGGTATTACCAACAATGAGGTCCTA
A01_7635603	TTCAATTGGCTACTATTCCCATCTGCTTCATGGGGTATTACCAACAATGA[G\C]GTCCTAATGACAACAAAGACCGCATGACCGATATTGATTGGTGTCAATTA
A01_7635623	ATCTGCTTCATGGGGTATTACCAACAATGAGGTCCTAATGACAACAAAGA[C\T]CGCATGACCGATATTGATTGGTGTCAATTAGTCTATACTGATCTATGTGA
A01_7635717	TATGTGATACTGTCAGTCGTTAGCATAGGAGGAGCATAACAAACATAACT[G\A]CAACAGTTTATGATTGTTCACTCATCATTCTTGTAAGTTACTTTCTGATT
A01_7635721	TGATACTGTCAGTCGTTAGCATAGGAGGAGCATAACAAACATAACTGCAA[C\T]AGTTTATGATTGTTCACTCATCATTCTTGTAAGTTACTTTCTGATTAACA
A01_7650605	TTTAACATCTTATTCCATATTTTCTATCCCTTCCACGTTTATGCTCCATG[C\T]AAGATCCATAAATTACGCGCCCACGTTTCATAGGATCCACGTTTGCATGA
A01_7650620	CATATTTTCTATCCCTTCCACGTTTATGCTCCATGCAAGATCCATAAATT[A\C]CGCGCCCACGTTTCATAGGATCCACGTTTGCATGAGGAATCTAATCCCTA
A01_7650621	ATATTTTCTATCCCTTCCACGTTTATGCTCCATGCAAGATCCATAAATTA[C\T]GCGCCCACGTTTCATAGGATCCACGTTTGCATGAGGAATCTAATCCCTAT
A01_7650636	TCCACGTTTATGCTCCATGCAAGATCCATAAATTACGCGCCCACGTTTCA[T\C]AGGATCCACGTTTGCATGAGGAATCTAATCCCTATAATCCCGCCCACTAC
A01_7650667	ATTACGCGCCCACGTTTCATAGGATCCACGTTTGCATGAGGAATCTAATC[C\T]CTATAATCCCGCCCACTACCATATGTTTATACTCTTGCCGTTATGACCAA
A01_7650742	GTTTATACTCTTGCCGTTATGACCAACGTTTTACCCATAATGCGAGTCAC[A\G]GTGTCGTCCGTCCTGCATGTTCCCTGTCAGGGTCCGGTCCAACACCCACG
A01_7650841	CGCGCTTGGTTCCTGTGGTCCTGTACGCTCCCATGACTCTGTTACCGACT[C\T]GTGCTCCCTTTAATATCCGAAGCCCAAGGCTCCCGTTATACCTGTCATAT
A01_7654260	GAAAAATTCTCTATCCTCATCTCGCGAACATAGGGGAGATTTTTCTTCTA[A\T]CACGTCTCTGTCGCGGAATTTATCCCCACGGGAAATAGTCCGTATTAGGA
A01_7654330	TTATCCCCACGGGAAATAGTCCGTATTAGGAAACAATAATTAGAGAAAAA[T\C]TCAAATTGATTATATCAAATCAACACCAATTGAACAAATAAGATTTAAAA
A01_7687914	CACCCTAACCAATTTCTTTGCCTACGTTCGTACGCAGTTCAGTGTCACCA[T\C]CCAGGGCATCCAGTGCGACAATGGTCGCAAATTTGACAACCTTCAAGCTC
A01_7687960	ACCATCCAGGGCATCCAGTGCGACAATGGTCGCAAATTTGACAACCTTCA[A\T]GCTCGCAACTTCATGTGTGTATGTCTTGCCCCTACACTTCAGCTCAAAAT
A01_7687963	ATCCAGGGCATCCAGTGCGACAATGGTCGCAAATTTGACAACCTTCAAGC[T\C]CGCAACTTCATGTGTGTATGTCTTGCCCCTACACTTCAGCTCAAAATGGT
A01_7687978	TGCGACAATGGTCGCAAATTTGACAACCTTCAAGCTCGCAACTTCATGTG[T\C]GTATGTCTTGCCCCTACACTTCAGCTCAAAATGGTAAGGTTGAACGTGTT
A01_7945540	ATCAAGGCAGTACGTGCGCTCCAGGACATACACAAATAATTTGTACCCAC[G\A]AGATATCATATGAGTCCATGCATGTGTGAATATGACCCCAAGAGTAAAGT
A01_7945542	CAAGGCAGTACGTGCGCTCCAGGACATACACAAATAATTTGTACCCACGA[G\A]ATATCATATGAGTCCATGCATGTGTGAATATGACCCCAAGAGTAAAGTAG
A01_7945635	TAAAGTAGACTCAAACATTGTACCTCACGATATCAACATATATTGATCAT[C\T]AGATTTGGCACCTAGACGGTCGGTTCAGCCTTATCCTAGACGGTCCACGC
A01_7965639	AAGGAGTTTAGAACTCTAGAGTTAGGGTGCTTGGCAGTCTCTAGCCAGCT[C\T]CTCCTTAGAATTTTGCTCTGGAGCTATGCCAAACACACCCTTAATAGATG
A01_7965678	TCTAGCCAGCTCCTCCTTAGAATTTTGCTCTGGAGCTATGCCAAACACAC[C\T]CTTAATAGATGTTTTTATTTATTGTTGTACCATTTCATGTGATATAGTAA
A01_8013460	AAGTAACCATCAAGTACACTCGCTTATCATGGTGCAAAGCCTAATCATTC[T\C]AGCGCATGTACTTGACCGAGGTTAACAGGTCTTCGTCTCCAATACTGCAT
A01_8293254	CTTTCATAGTTGTAGAGAGAAGGGAATAGCAATCCAACACAAGATCCATC[G\A]TGGAAATCACCAAACCTAAAAATAATATCGTAAATTATTTCGAGTTGAAA
A01_8296647	TTAATTTGAAAATAACATGCATTTAAACCAACATACATGAACTTATAGCA[G\T]AAATTGGCATCAAATGCAGACACATGATAATTTATTTGATAAGAATATGT
A01_8341369	ATTTATTTGATAAGAATATGTTCACTTTGTTGGAACTTGAGAGTTTTTTC[A\T]TGCAATGGAAAGAGATACATGCATCATTTTCATATTACTTAGTGATTATT
A01_8341468	TTTGTATAGACTACAATTTTACAATGATCATTCTTACACAAGAAGTTCCA[G\A]CAGTGAACCAAGGTCGAGTGAATATACTAAGACTATTTGTTTGAGGCTTC
A01_8341541	TATACTAAGACTATTTGTTTGAGGCTTCAAATGAAATAAAGAAAGAAACC[T\A]ATTTAATAAATGGTGAAGGTCTTCTATATAAGTATTAGAGAGAAATTAAC
A01_8422546	AGCACGACCTAGGGCTAACCTCGACGCAAACAAGCCATTCAGTCACGCCG[C\T]TGTCGGACCTCATGGACAGGGGGCGCTGGTGGTGCTTTCTACGCCGCGCT
A01_8422551	GACCTAGGGCTAACCTCGACGCAAACAAGCCATTCAGTCACGCCGCTGTC[G\A]GACCTCATGGACAGGGGGCGCTGGTGGTGCTTTCTACGCCGCGCTGTCGT
A01_8422631	CTTTCTACGCCGCGCTGTCGTGCAGGCTGCCATGGCTATCGCTGGACAGC[G\A]GTGCAGTGGTTAATGCCAGGGGCAAGCTCCGGCCACAACCATTGCAGGCA
A01_8549932	TTGATCAAAATTAATTTCTCTAACTAAATAGAAAATTGTTGCGTTTTTGA[A\T]GCATCAAATTTATCGTTAATAATAAAATCAATGAATTTTAGTCTAAAAAT
A01_8760007	TTCATCGTTTTAAGTTAGATTTTCGTAGTTCTCGAACCTACAACCTTATA[T\G]CGACGTGTAGAATATTCTTACACAGTTTGTTCTTATGCTTTAGTGTAATG
A01_8760014	TTTTAAGTTAGATTTTCGTAGTTCTCGAACCTACAACCTTATATCGACGT[G\A]TAGAATATTCTTACACAGTTTGTTCTTATGCTTTAGTGTAATGTTGCCAT
A01_8760031	GTAGTTCTCGAACCTACAACCTTATATCGACGTGTAGAATATTCTTACAC[A\G]GTTTGTTCTTATGCTTTAGTGTAATGTTGCCATATCCATTATTTCCCTGA
A01_8760049	ACCTTATATCGACGTGTAGAATATTCTTACACAGTTTGTTCTTATGCTTT[A\G]GTGTAATGTTGCCATATCCATTATTTCCCTGATTGTATGTATTGCTACGA
A01_8760056	ATCGACGTGTAGAATATTCTTACACAGTTTGTTCTTATGCTTTAGTGTAA[T\C]GTTGCCATATCCATTATTTCCCTGATTGTATGTATTGCTACGAGTAGGGG
A01_8760061	CGTGTAGAATATTCTTACACAGTTTGTTCTTATGCTTTAGTGTAATGTTG[C\T]CATATCCATTATTTCCCTGATTGTATGTATTGCTACGAGTAGGGGCGAGG
A01_8760182	AACTTCTGGGGCAGCATCTGGACTACAAGGTTATCACAAGTATAAGGCAA[G\A]TTGTGCCCTTGATCACTTTTATTTATCTAATAATGTTATCTATAATCATC
A01_8760208	AAGGTTATCACAAGTATAAGGCAAGTTGTGCCCTTGATCACTTTTATTTA[T\C]CTAATAATGTTATCTATAATCATCGTGACATGCTCAAGTTAATTTGATGG
A01_8936436	GGGTAGACCATATTGACTTAATCAAGATGATGATTGTCCAAATCAATTGG[T\C]GATCAGATAGTTGAGAACTAGCGATGACACGTGTTAAGATCGTGGATGAC
A01_8936446	TATTGACTTAATCAAGATGATGATTGTCCAAATCAATTGGTGATCAGATA[G\C]TTGAGAACTAGCGATGACACGTGTTAAGATCGTGGATGACCATATCAGAT
A01_8969388	AATGAGAGATTTTCCTCCACGGTATTATTTCTGCACCTTGACTCAATACC[G\A]TCCATCCTCTCTTTCCTCATTTGCTCCTTTGGTGTGTCATCAATATATGC
A01_8969529	TTTGGGAAATAATCAGATGTGTATGTGACAGCATCATATTTGATCCCCAA[C\T]GTCTCAATATCTTTCAAAAGATTCTCAACAAACTCATTGCTTTCTTTTGA
A01_8969550	TATGTGACAGCATCATATTTGATCCCCAACGTCTCAATATCTTTCAAAAG[A\G]TTCTCAACAAACTCATTGCTTTCTTTTGAAGGGTTTGTGTCATCAAATCG
A01_8969556	ACAGCATCATATTTGATCCCCAACGTCTCAATATCTTTCAAAAGATTCTC[A\G]ACAAACTCATTGCTTTCTTTTGAAGGGTTTGTGTCATCAAATCGAACTAT
A01_8969577	AACGTCTCAATATCTTTCAAAAGATTCTCAACAAACTCATTGCTTTCTTT[T\C]GAAGGGTTTGTGTCATCAAATCGAACTATTAAGCGCCCTTGATATCTTTC
A01_9041568	AAGATTTTGACCGCGTTGGTGCCTCTTCGTGAACTCTTGTTATGTAGTCA[T\A]TGTATGGCAATATATATCTCGCTACCGACAAATTTATTTTACAAACGCAG
A01_9041580	GCGTTGGTGCCTCTTCGTGAACTCTTGTTATGTAGTCATTGTATGGCAAT[A\T]TATATCTCGCTACCGACAAATTTATTTTACAAACGCAGCTGTCGAACCAC
A01_9503008	ATGTCACTTTTACCATTTAATGAATATCATAACTAGGCAACTTACCTATT[A\G]GTCCAGGATAATATATCAACATCCAGATGCTTTCTATGGTAAAATTTAGT
A01_9503046	AACTTACCTATTAGTCCAGGATAATATATCAACATCCAGATGCTTTCTAT[G\A]GTAAAATTTAGTTTCTTTTGATTTATGAATTTTAGGGTATTCCCATGTTT
A01_9503074	TCAACATCCAGATGCTTTCTATGGTAAAATTTAGTTTCTTTTGATTTATG[A\G]ATTTTAGGGTATTCCCATGTTTGATTGCTAGCACATGTCTTAGATTCAGC
A01_9533775	AAAGATCACGATCTCCAGGATGAACTTCTTCATTGTTAGTTGCCATTTGA[C\A]CCCATTCATTGTCTCGTTGGAACTCTTTTAAGATCAAAGGGGCGTGATGT
A01_9533791	AGGATGAACTTCTTCATTGTTAGTTGCCATTTGACCCCATTCATTGTCTC[G\A]TTGGAACTCTTTTAAGATCAAAGGGGCGTGATGTGGGTGGGTGGCTTGGG
A01_9540787	AATACCACACAGCGGTTTGTCCGGTCCGCAAAAGGAACTCACCACTCTTC[G\T]CATAGATCAAGCGCTTCTACTGGGAAACCTTACTTCTATTGTGGATCACA
A01_9540799	CGGTTTGTCCGGTCCGCAAAAGGAACTCACCACTCTTCGCATAGATCAAG[C\T]GCTTCTACTGGGAAACCTTACTTCTATTGTGGATCACATGTAAGCATTAT
A01_9540851	CTTCTACTGGGAAACCTTACTTCTATTGTGGATCACATGTAAGCATTATT[T\C]AATATATTTATTTAATCTGCAGGTTACCATGACAGTTATCAACATGTGAA
A01_9562968	CTGGATAGACACTATAGCAAATGGAGCGCAACTCCAAAAACAGGCTTTAT[C\T]GACATTACTACTTCAAAGGATTTCTATCGCATTTTTAGCGGTCTTCAGTA
A01_9563060	TCTTCAGTATGTAAGTAACTCCATAAGATTTTATCTATTATGTCTTTTCA[G\T]CTACGTACTGTGTCCCATTAAAAACCTTTTGTTAGAATTTCACGTTCATT
A01_9563065	AGTATGTAAGTAACTCCATAAGATTTTATCTATTATGTCTTTTCAGCTAC[G\T]TACTGTGTCCCATTAAAAACCTTTTGTTAGAATTTCACGTTCATTGTTAT
A01_9563743	TGGGAGCTTCTGTATTGTTATTACCGATGATTTAGACCTGCTATTTTTCT[G\T]TAGCTTTTAAACTTCATTTTTAACGTTTTTGTTCTTCCACGAGATCATTA
A01_9759586	CCACCAATTTCAAAAATTTAGTGCTTTCCAAGAGTATTTATCAATTGGTA[T\C]CCTATTGTGTTCAAAAGGAGGAGAAAATTAGTTTTTCAAAAATGTATATC
A01_9904839	AGGAAAAGATCCTTCTCCATCACCATCCTCTTGCTCTTGATCTTGCTCCT[G\A]AATGACCTGATTAGCCTCATCGTCCTGGTCGATTTGAACTCCAACTAAAT
A01_9904853	CTCCATCACCATCCTCTTGCTCTTGATCTTGCTCCTGAATGACCTGATTA[G\T]CCTCATCGTCCTGGTCGATTTGAACTCCAACTAAATTTAGTTCCTGTTCT
A01_9904867	TCTTGCTCTTGATCTTGCTCCTGAATGACCTGATTAGCCTCATCGTCCTG[G\A]TCGATTTGAACTCCAACTAAATTTAGTTCCTGTTCTTGATCATGTGTGTC
A01_9957372	ACAATGAGCAGTCCGAGGTTCCTGAGTGTGTTGCAGGAGACTTCCCTGAG[T\A]AGCAACTTGGTGAAGTCAAGTGTCCTCTGACCTATTATATCCTACTTACT
A01_9957388	GGTTCCTGAGTGTGTTGCAGGAGACTTCCCTGAGTAGCAACTTGGTGAAG[T\G]CAAGTGTCCTCTGACCTATTATATCCTACTTACTTTATAATTCACTGTCC
A01_9957411	ACTTCCCTGAGTAGCAACTTGGTGAAGTCAAGTGTCCTCTGACCTATTAT[A\G]TCCTACTTACTTTATAATTCACTGTCCCGCATACTATGATCAACCTAAGG
A01_9957432	GTGAAGTCAAGTGTCCTCTGACCTATTATATCCTACTTACTTTATAATTC[A\G]CTGTCCCGCATACTATGATCAACCTAAGGATTAACTAATGTTCTATTTTC
A01_9957433	TGAAGTCAAGTGTCCTCTGACCTATTATATCCTACTTACTTTATAATTCA[C\T]TGTCCCGCATACTATGATCAACCTAAGGATTAACTAATGTTCTATTTTCC
A01_9957440	AAGTGTCCTCTGACCTATTATATCCTACTTACTTTATAATTCACTGTCCC[G\A]CATACTATGATCAACCTAAGGATTAACTAATGTTCTATTTTCCTATCCTT
A01_10015683	TCAACAACAGCCACCCAAATTAAATAGTTTTTGGTGACCCACCTTGCAAC[A\C]TCCGAAAATAAAAAAAAGAATGGAAAGAGTACTATATTAGCCATCGACAG
A01_10015684	CAACAACAGCCACCCAAATTAAATAGTTTTTGGTGACCCACCTTGCAACA[T\G]CCGAAAATAAAAAAAAGAATGGAAAGAGTACTATATTAGCCATCGACAGG
A01_10015704	AAATAGTTTTTGGTGACCCACCTTGCAACATCCGAAAATAAAAAAAAGAA[T\C]GGAAAGAGTACTATATTAGCCATCGACAGGGTGAGTTTGTCTTATGGTTT
A01_10015708	AGTTTTTGGTGACCCACCTTGCAACATCCGAAAATAAAAAAAAGAATGGA[A\G]AGAGTACTATATTAGCCATCGACAGGGTGAGTTTGTCTTATGGTTTGACA
A01_10015713	TTGGTGACCCACCTTGCAACATCCGAAAATAAAAAAAAGAATGGAAAGAG[T\C]ACTATATTAGCCATCGACAGGGTGAGTTTGTCTTATGGTTTGACAATATA
A01_10015722	CACCTTGCAACATCCGAAAATAAAAAAAAGAATGGAAAGAGTACTATATT[A\G]GCCATCGACAGGGTGAGTTTGTCTTATGGTTTGACAATATAAAGGTTACA
A01_10015723	ACCTTGCAACATCCGAAAATAAAAAAAAGAATGGAAAGAGTACTATATTA[G\A]CCATCGACAGGGTGAGTTTGTCTTATGGTTTGACAATATAAAGGTTACAT
A01_10015730	AACATCCGAAAATAAAAAAAAGAATGGAAAGAGTACTATATTAGCCATCG[A\G]CAGGGTGAGTTTGTCTTATGGTTTGACAATATAAAGGTTACATCTCTGCA
A01_10015739	AAATAAAAAAAAGAATGGAAAGAGTACTATATTAGCCATCGACAGGGTGA[G\A]TTTGTCTTATGGTTTGACAATATAAAGGTTACATCTCTGCACCGGCTACA
A01_10015821	CATCTCTGCACCGGCTACAACCTGCTGATTCAGAGCTGAAGTTTCTAGTT[T\C]TGCGATTGTGAAAAATGAAAAGATGGTGTTTGACTGCTTGTTATGCGTAA
A01_10015857	TGAAGTTTCTAGTTTTGCGATTGTGAAAAATGAAAAGATGGTGTTTGACT[G\A]CTTGTTATGCGTAATAAACTGGTATTGAGAAAAGGTTATCTGAATGTTAC
A01_10015879	GTGAAAAATGAAAAGATGGTGTTTGACTGCTTGTTATGCGTAATAAACTG[G\C]TATTGAGAAAAGGTTATCTGAATGTTACCGAAATGATACATGAATTATTA
A01_10229705	TTGCTGATTTTGGCTGCCAAAAGCTGTTGTATGCTAAACGCTCAGTTTTT[C\G,T]ATTCCACTTTTATGAGAATCGTTTTGATGAAAAAATGTCCAAAATTAACT
A01_10816769	TCCATATTTCGAATCGACACCCGCCGTTACGAAATTCATACTAGTTTTCA[T\A]CATGACCCTGAATTTTTAGACCAAGATTTTATGCTAATATAAGCTCATAG
A01_10816835	TTAGACCAAGATTTTATGCTAATATAAGCTCATAGCAAGAGTCTGCAAAA[T\G]CAAAAGAAAACCTAGAGATGGATATAGATAGATCATTAATCATCCGAGAC
A01_10835776	TTCTTGGCTGCTCATGCAGCATAGCATCATCTGCTCCACTCAGTCAAGTT[G\A]TATACAAGTGGTTGTAGATTTTTTGTTGAAGAGGATGATCTTCCGGTTGC
A01_10846201	ATGCAAACTGTTGCGAAGCCTCCTTGAAAGAAGTGAAAAAATGGAGACCG[T\G]CAATTCGCTACAAGATGCAAACTCTTGGGTTTTGTTTCTTCTCTTGTCTC
A01_10904301	ATTAAAGAACCACAAATAATCTAGTGGCAATCAATCCGATGACTAGATCG[C\T]CACCCATAGACCTACGAATAAAAGTCCTTGACCACATGCACCAACAATCG
A01_10904304	AAAGAACCACAAATAATCTAGTGGCAATCAATCCGATGACTAGATCGCCA[C\T]CCATAGACCTACGAATAAAAGTCCTTGACCACATGCACCAACAATCGCGT
A01_10904336	CCGATGACTAGATCGCCACCCATAGACCTACGAATAAAAGTCCTTGACCA[C\T]ATGCACCAACAATCGCGTAGCCTCCACAACTATATCCTGCTGCTCCGGCT
A01_10904470	AAATTGCATAAATCACCTGCAAAGGAGAGTAAATTGATTTTTCTCAAAAA[C\T]AATATCATTTCTGCTTAGCCAAAGAGCCCAATAAGTGCTTGCCGCCCCTA
A01_10969420	GTATGGGAGTGGGAGGCAGGCAGTGACGCAGCGCAGCAGAGCACGGTGTC[G\C]TACTCGTCACCGTGGGCAGGCACAAAAAGCCACGCGCGCGTCGTAAAATG
A01_10969433	AGGCAGGCAGTGACGCAGCGCAGCAGAGCACGGTGTCGTACTCGTCACCG[T\G]GGGCAGGCACAAAAAGCCACGCGCGCGTCGTAAAATGTTTTTTTGCAGTC
A01_10976130	TCAATGTTACACAACAAGCCTGATGAGATAGTGTACGTCAACGATCAGGA[G\A]CACGGAAGGAGGACGACATGGCAATGACAATGTTGCGCTACTTGACATGT
A01_10976171	CGATCAGGAGCACGGAAGGAGGACGACATGGCAATGACAATGTTGCGCTA[C\G]TTGACATGTCATCCGACGACATCTGGTGCACCAACAAGCACGGATCCATG
A01_11233728	CCGCTCTAGGCGACTTTCAAGTGTACCATGAAATACAATCAAGTACAAAA[C\A]CCTACACCTGCTACCAACTACATCGTACCAAGCGACACATGCATCGGTGT
A01_11233771	TACAAAACCCTACACCTGCTACCAACTACATCGTACCAAGCGACACATGC[A\C]TCGGTGTATCCATAGACACAACTTATCATACCTGCCTCTATGGCTAGTAT
A01_11233804	TACCAAGCGACACATGCATCGGTGTATCCATAGACACAACTTATCATACC[T\C]GCCTCTATGGCTAGTATGGCAATCACTTTGTGAAGGTCCTCAAATACAAC
A01_11233860	TATGGCTAGTATGGCAATCACTTTGTGAAGGTCCTCAAATACAACATAAA[A\G]TCTAGAAAGGAATGACTGCTTATGGGGAGATAGATAAGACTCCCAACTAC
A01_11237950	AGGGTACTCTTCTACAGAGGACTGGACAGAGTCATTCATGGAGAGTCTGT[G\A]CATAGTGAGAGTGGTACTGTGAAGCGTTCATTTGCAGGTTTATGACAGAT
A01_11240262	CAGGATATCTTTTAAGGTAATCTCTGTCAGTGACCGGAACCAAGAAAAAT[G\T]CATGTGCTTTCAATTTCACCTTCTACGTGTCAAACTCGAATCAGGAAGCG
A01_11249956	GGCATTGTACTCGCACAGAGGGTATTAGAGTACAACTATTGTGTGAAAAT[A\G]TTGTTGGGCTAGCTAATGACCTTTTGTGATACCAAGTTTCCCATAATCCC
A01_11250055	CCCTCTATTCAAGGCATACCTAGATAGTGTTTATGTTCACTCAAGTAAAA[T\C]ATCACACATTATCATGTCACATTATTTCTCAGAATAAAATAAAGACCGTG
A01_11277118	AACATTCTATTCGCACGATAGGGTATTACGATACTGATGGAAGATCAAAA[G\T]GCTACATGGTATGCTAATTTTTTTGTGATATCAAGTTCCAAATAATCCCT
A01_11277168	GGCTACATGGTATGCTAATTTTTTTGTGATATCAAGTTCCAAATAATCCC[T\C]TGTACTGAAGGTATACATATACAATATTTGTGTCAAGTCGTGTAGAACAA
A01_11277207	CAAATAATCCCTTGTACTGAAGGTATACATATACAATATTTGTGTCAAGT[C\T]GTGTAGAACAACTCACAACATCAGGCTACATTCCTTGCGAAAAATGAAGT
A01_11279924	ACATTTTAAACCACAAATGACGTTTCTCTAATGTTGAGGACATTCTATTC[G\A]CGCGAGAGGGTATTATGATATTGATGCAATATAAAAAAAGTTACAGGGTA
A01_11280053	AAATAATCCCTTGTACTAAAGCTATACATATGCAATGTTTGTGTCAAGTC[A\G]TGTAGAACAACTCACAACATCAAGCTACATTCCTTGCGAAAAATGAAGTC
A01_11280076	ATACATATGCAATGTTTGTGTCAAGTCATGTAGAACAACTCACAACATCA[A\G]GCTACATTCCTTGCGAAAAATGAAGTCCTTGGAAAACTTAGCCAGAATGT
A01_11280766	AAATAATCCCCTGTACTGAAGGTATACATGTACAATGTTTGTGTCAAATC[G\A]TTTAGAACAACGCACAATATTAGGCTACATTCTTTGCAAAAAATAAGTCT
A01_11280768	ATAATCCCCTGTACTGAAGGTATACATGTACAATGTTTGTGTCAAATCGT[T\G]TAGAACAACGCACAATATTAGGCTACATTCTTTGCAAAAAATAAGTCTTT
A01_11280842	TACATTCTTTGCAAAAAATAAGTCTTTGAAAAACTTAGAAAAAATGTATG[G\C]AAGCAGTCTCCTATGTTTGTTAAATATCATAAGGCATATGTTTTCCATGA
A01_11280854	AAAAAATAAGTCTTTGAAAAACTTAGAAAAAATGTATGGAAGCAGTCTCC[T\A]ATGTTTGTTAAATATCATAAGGCATATGTTTTCCATGATACATTTGGAAA
A01_11280999	ACTAAAATTAGTGTTTCTATAATATTGAGGGCGTTGTATTCGCACGAGAG[G\A]GTATTAGAGTACTACTTGTGGATGAAAATGTTATTGGGTTAGCTAATGAC
A01_11281144	ACCTAGAAGGTGTTTATTTCCACTAAAGTAAATCACCACACATCATTATG[T\C]CTCGTCATTTCTCAAAGTAAAATAAACACCATGTAAAATTTAGCCAAATT
A01_11281151	AGGTGTTTATTTCCACTAAAGTAAATCACCACACATCATTATGTCTCGTC[A\G]TTTCTCAAAGTAAAATAAACACCATGTAAAATTTAGCCAAATTGTGTGAG
A01_11281169	AAGTAAATCACCACACATCATTATGTCTCGTCATTTCTCAAAGTAAAATA[A\G]ACACCATGTAAAATTTAGCCAAATTGTGTGAGAGAATTGTCCAAACATAG
A01_11281206	TCAAAGTAAAATAAACACCATGTAAAATTTAGCCAAATTGTGTGAGAGAA[T\A]TGTCCAAACATAGGTTAAGGTTGTAAGGCACTTGTTTGCACCATACAATT
A01_11294534	TAATTTTTGTGTCAAGTTGTGTAGTACAGCGCACAACATTAGGCTACATT[T\C]CTTGCAAAAAATGAAGTGTTGGAAAACTTAGGCAAGCATGCATGACATTG
A01_11338080	TTCTATCTAGGTTTCGTCCTACAGTCAACATTTCCTCTGATACCACTTCT[C\G]TAACACCCGGTTTTAAGGAACAAAGCCGGGTGCATCTCATACATGCGCCA
A01_11926405	TGGTGGTGCGGTCCTTTTGCTTTGGGCTCATTTCTCCCCCTTTTTGGCAT[G\A]AATCGCCAAAAACGGAATCATTAGAGCCCATGAAGTAATTTCTTCCCCTT
A01_12151340	ACAAAATTGTTTATTGTCGAAACAATAAGAAAACTGAGAGGAAAAAATAC[G\T]TGGCAGTGAGAAGTTCAGAACTCACGAGTGTACAGCGCGAAGAACAGAAC
A01_12151371	AACTGAGAGGAAAAAATACGTGGCAGTGAGAAGTTCAGAACTCACGAGTG[T\C]ACAGCGCGAAGAACAGAACACGAGCAGTACCTGAATGAGGCGAACGATTT
A01_12151395	AGTGAGAAGTTCAGAACTCACGAGTGTACAGCGCGAAGAACAGAACACGA[G\A]CAGTACCTGAATGAGGCGAACGATTTTTATGCTGATAGTGAGACTGAATG
A01_12162109	TGATCGATCTAAGGAGGTCATCGATGTTGTAGAAGCGGTGACTTGCGGGA[A\G]GATGTAAGATAAATAAGGTATCTGACATTGTTGGATCTCATACGGTCAAG
A01_12162150	CTTGCGGGAAGATGTAAGATAAATAAGGTATCTGACATTGTTGGATCTCA[T\G]ACGGTCAAGACTTTTTTCCGAAGGAATGGAACAAAAAGTTCAAGAGTAAT
A01_12162152	TGCGGGAAGATGTAAGATAAATAAGGTATCTGACATTGTTGGATCTCATA[C\T]GGTCAAGACTTTTTTCCGAAGGAATGGAACAAAAAGTTCAAGAGTAATAG
A01_12162168	ATAAATAAGGTATCTGACATTGTTGGATCTCATACGGTCAAGACTTTTTT[C\T]CGAAGGAATGGAACAAAAAGTTCAAGAGTAATAGAGAAAATAGACGACCG
A01_12162200	TACGGTCAAGACTTTTTTCCGAAGGAATGGAACAAAAAGTTCAAGAGTAA[T\A]AGAGAAAATAGACGACCGGCTATCGAGAATTTAGCCACAAAAACACCCTA
A01_12162219	CGAAGGAATGGAACAAAAAGTTCAAGAGTAATAGAGAAAATAGACGACCG[G\A]CTATCGAGAATTTAGCCACAAAAACACCCTATGCTTCCTAGCACTATTAA
A01_12162251	AGAGAAAATAGACGACCGGCTATCGAGAATTTAGCCACAAAAACACCCTA[T\A]GCTTCCTAGCACTATTAAATCTAAGCATTTCCAACTTTACCATGTCATTG
A01_12178956	ATCAGCAGGCAAACTATTCAGTGTCCTAGCAGGTGAAAAAAGAAGCGTCA[G\A]AATTACAGTATGAGTCTTACCAAACACACCTTGGCATGAGTTTGGTTCAG
A01_12305635	AATGAGGTTCATAACTAGCATTTAAATAATAAAATTTAGAGGATTTTGCA[G\A]GAGACAGCCTAAACCCTAACCCCCGTCCGGCAAGATGCTTCCGTTCCGCC
A01_12305636	ATGAGGTTCATAACTAGCATTTAAATAATAAAATTTAGAGGATTTTGCAG[G\A]AGACAGCCTAAACCCTAACCCCCGTCCGGCAAGATGCTTCCGTTCCGCCC
A01_12305863	AATGCTTACCGATTCTGAAGTAGCTGGTGATGTATAGGAGTAGCGATGAT[C\T]AGAGTATGCATGTAGTTAGTTTTAAAGACCATTCAAGCCTGAAATACGCC
A01_12305864	ATGCTTACCGATTCTGAAGTAGCTGGTGATGTATAGGAGTAGCGATGATC[A\G]GAGTATGCATGTAGTTAGTTTTAAAGACCATTCAAGCCTGAAATACGCCC
A01_12305877	CTGAAGTAGCTGGTGATGTATAGGAGTAGCGATGATCAGAGTATGCATGT[A\G]GTTAGTTTTAAAGACCATTCAAGCCTGAAATACGCCCTATACAAATAATC
A01_12313541	AAATTCAGTAACGATCTTGATGCTGCCACTACCTGAATTTTGTACAGGTG[C\T]GACGTTTACAGCTTTGGTGTCATATTATGGGAGCTGGCAACGCTTAGAAT
A01_12313712	CCCAAGGAAGTTGATCCTCTGGTAGCAAGGATCATATTCGAATGCTGGCA[G\A]AAGTGAGTTATAAGAACTAAACCTGTTGTCTGATCAAAGTCTCCTGTCTC
A01_12313734	TAGCAAGGATCATATTCGAATGCTGGCAGAAGTGAGTTATAAGAACTAAA[C\T]CTGTTGTCTGATCAAAGTCTCCTGTCTCGGTCATGGCACTTTAAATTTGT
A01_12590920	TACCAACGTATTACATGTGCACCCTCAAGCTCCCAAAAGCGGTGATCAAG[C\T]ATATTGACAAATTCAGACAACACTGCCATTGGAGAGGAGCAGATATAAAT
A01_12590926	CGTATTACATGTGCACCCTCAAGCTCCCAAAAGCGGTGATCAAGCATATT[G\T]ACAAATTCAGACAACACTGCCATTGGAGAGGAGCAGATATAAATGCAAAG
A01_12590948	GCTCCCAAAAGCGGTGATCAAGCATATTGACAAATTCAGACAACACTGCC[A\T]TTGGAGAGGAGCAGATATAAATGCAAAGAAACCTCCTCAAGTAGCTTGGA
A01_12848033	AGCTCCATATCTTCTGTTCCTATATATACGGTAACTTCCAGCTTTGTGGG[C\T]GCGCTAATCACGGTGGTGTGTGGACCCACCTGAACGAACCAATGAAATGT
A01_12981902	AACTCAGTTTTTTCTCTAATGAGTGAAAACTAATTTCATTGCAAAATAAA[G\A]AGTAGTATATGTAAAAAGACAGCTTCATCAACTTGAAAACCAATTTTTTA
A01_13091190	AGGCAATAGGGGTTATCATCTTAATTTCTTGATGTAGTTTATTTTTTTGG[C\T]TGTTTCATGAAAATATGCTGGTACGGAGAAACTCTATAGAGGTGGCTGTG
A01_13091191	GGCAATAGGGGTTATCATCTTAATTTCTTGATGTAGTTTATTTTTTTGGC[T\A]GTTTCATGAAAATATGCTGGTACGGAGAAACTCTATAGAGGTGGCTGTGA
A01_13091192	GCAATAGGGGTTATCATCTTAATTTCTTGATGTAGTTTATTTTTTTGGCT[G\T]TTTCATGAAAATATGCTGGTACGGAGAAACTCTATAGAGGTGGCTGTGAA
A01_13091204	ATCATCTTAATTTCTTGATGTAGTTTATTTTTTTGGCTGTTTCATGAAAA[T\A]ATGCTGGTACGGAGAAACTCTATAGAGGTGGCTGTGAACCTATTTGCATC
A01_13402720	GCATTGAGTTCTGTCAATATTAAAGTGTTTAGGCTCTGGCTTAATTCGGT[C\T]CCTAATTAGAGCTAACATTCCAGACCCAACCCTGCAAGAGAGGTTTGTCC
A01_13402881	ATCAGTCCGCGGTGACTCATAGAATACGACCAAGAACCGAGTACAAAGTC[A\G]CAAACATTCACGCATGCATGAACCGGTCCAATGCAACAGTAGTTCACGAG
A01_13402923	ACAAAGTCACAAACATTCACGCATGCATGAACCGGTCCAATGCAACAGTA[G\A]TTCACGAGCCCTAGCAACAAAAGGCAATGAGAAGTGAACACTTGCCGAAT
A01_13487760	ATTGCAAGCTATGGTTGAGAGGGACATGTGAATGACAGCGTGTGGGGAAA[T\A]TAGTTTTGGGTGGGGCTGACGCGTATGCGGTTGTGATTCGAATGAGACGT
A01_13487809	ATTAGTTTTGGGTGGGGCTGACGCGTATGCGGTTGTGATTCGAATGAGAC[G\T]TTAATTAGATGGGGCTGGTAGTTGATGAATAGCATCACTGTGGGTGCGTG
A01_13488584	GAATCGTTCCAACCCAGAGCATAGATCGACTAAGAATTCACAAGCAATTT[T\G]ACCCAAAACAGCATGGCAATGCATGAGACTATCTACGTAGTAGTTATGAT
A01_13785327	GCGAAAGTGTTGCATACGCTTAACATCGTGTCGGGCTTAGGGATGGCAAT[A\G]GGTACGAGTATGGGTAAATAACCGCGGATAATTATCCATTGGATATGGGT
A01_13785350	CATCGTGTCGGGCTTAGGGATGGCAATAGGTACGAGTATGGGTAAATAAC[C\T]GCGGATAATTATCCATTGGATATGGGTATAGTGGAATTTGATATCCGCGG
A01_13785351	ATCGTGTCGGGCTTAGGGATGGCAATAGGTACGAGTATGGGTAAATAACC[G\A]CGGATAATTATCCATTGGATATGGGTATAGTGGAATTTGATATCCGCGGG
A01_13785380	TACGAGTATGGGTAAATAACCGCGGATAATTATCCATTGGATATGGGTAT[A\G]GTGGAATTTGATATCCGCGGGTACGGTTATGGATATAATAAGGTATCCAC
A01_13785400	CGCGGATAATTATCCATTGGATATGGGTATAGTGGAATTTGATATCCGCG[G\A]GTACGGTTATGGATATAATAAGGTATCCACGGATATTTTTTTCGCGGGTA
A01_13785401	GCGGATAATTATCCATTGGATATGGGTATAGTGGAATTTGATATCCGCGG[G\C]TACGGTTATGGATATAATAAGGTATCCACGGATATTTTTTTCGCGGGTAT
A01_13785406	TAATTATCCATTGGATATGGGTATAGTGGAATTTGATATCCGCGGGTACG[G\A]TTATGGATATAATAAGGTATCCACGGATATTTTTTTCGCGGGTATGGATA
A01_13785423	TGGGTATAGTGGAATTTGATATCCGCGGGTACGGTTATGGATATAATAAG[G\A]TATCCACGGATATTTTTTTCGCGGGTATGGATATCCAGTATCCATACCTG
A01_13785427	TATAGTGGAATTTGATATCCGCGGGTACGGTTATGGATATAATAAGGTAT[C\T]CACGGATATTTTTTTCGCGGGTATGGATATCCAGTATCCATACCTGTTAC
A01_13785430	AGTGGAATTTGATATCCGCGGGTACGGTTATGGATATAATAAGGTATCCA[C\T]GGATATTTTTTTCGCGGGTATGGATATCCAGTATCCATACCTGTTACCCA
A01_14259820	TGATGTTAATTTTGCCTATACCATGTTTGTTTGTATTGCTACGAGTAGCA[A\G]CGAGGTTATGAGTAACTTGAAGACCAAGTTGGTGAAGTACCTAGGAATCT
A01_14259881	AGTAACTTGAAGACCAAGTTGGTGAAGTACCTAGGAATCTCGAGCCTAAG[G\T]CAAGTTGTGCTCTTGATCACCTTTCTCTCTACCTAATAATGTTCCTGCTA
A01_14260033	GTATTGTTTATCTCGCACCTTGCAAACAAATGAGCTATTAGGTAGTATTG[C\T]TATTGTTCTACCTAGTTTTGGGATTAATGTTACATTTGAATTATGATCAT
A01_14260045	TCGCACCTTGCAAACAAATGAGCTATTAGGTAGTATTGCTATTGTTCTAC[C\T]TAGTTTTGGGATTAATGTTACATTTGAATTATGATCATGTTCCAATTATG
A01_14260047	GCACCTTGCAAACAAATGAGCTATTAGGTAGTATTGCTATTGTTCTACCT[A\G]GTTTTGGGATTAATGTTACATTTGAATTATGATCATGTTCCAATTATGCT
A01_14288569	ATCCAACTACAACAATCATAAGGGTTCTACGCCTTAGCGATAGTTACACC[G\A]GTTCCTATTGTTGCTGCTCTTACCATACCAAGAATAGCCTTGAACCTACA
A01_14288583	ATCATAAGGGTTCTACGCCTTAGCGATAGTTACACCGGTTCCTATTGTTG[C\T]TGCTCTTACCATACCAAGAATAGCCTTGAACCTACAAGCAATCGAGAAAA
A01_14288618	CGGTTCCTATTGTTGCTGCTCTTACCATACCAAGAATAGCCTTGAACCTA[C\A]AAGCAATCGAGAAAAAACAAGAACAAGATAACAAGCAGACACTCACGGTC
A01_14299029	CTTTATTATGGTATGGTTATCGGATGCTTGACCTGCGAACTATTGTAGCT[A\G]ATATTGTAGCTTCATGAGGGCGGTAAAGGCAAAGGAAAAAAGTGATAGCT
A01_14299132	TAAGCTCTTCTTTGAAGAAACAACTACTAGATGAAGTTTCTCCAAAAGTA[C\T]GTCCATTGAATGGTGGAGTAAAGAGTCATTTGACCTCTCAGAATAAAATT
A01_14347540	AAATTGATGACAAAGAGAACTCTGTCAACCTAGATGGAATGGACACCATC[G\A]CATGGTAAAGGTACAAAAGGAGGTATTGGCTTTCTTATATTAGGTATTTG
A01_14347685	GTGAGGGGGAGTAATGTTAGTGTGTTGCATTTTTCTTGCTTCATACCCTA[C\T]TGTCCCATGACATCATCCTATGTTCTTGTTTGAATACGGTTTTGGTTTTT
A01_14381431	ATTTACGTGTTTTGTGAAAAGCGAGATTCAAACTCGCAACCTCTATCACG[T\C]ATAACCTTCTCTACCACTACACTACTACATCAATTGTGTTTATGTTACGC
A01_14396564	AAGCTTACCTATACCCATGTTGTTAAGAAAATCACAAAAGCTTTGGGTCT[C\T]ATCGAACCCTATTATCATCTCAAGTCAAACACCAAGGTTGAGCTAAGGGT
A01_15525734	AGCTGGCTCAAAAGATAGCTCTGACGTCTCTCCCAACAACATCATTGAGC[C\T]GACTTGAGAAACCCTACTGGCTGAGGATCAATAGGAATTTCAGGAGCACA
A01_15638061	TTGGTATCTTATTGTGTTCAAAAGGGTGAGAAAAGTAGTATTTCAAAATT[G\C]ATATATCAAAACCCTCTTGAACACTAAGAGGAGAATTTCATTTAGGGGGA
A01_16201276	TATTCCAATCTATGAAAAAAGGACTAAAGGCAAACGCAGACCGATCAATA[G\A]ACCCACTCATAACCCACTCAAGAATTAGCAAAATAAGAAAGAACATACCC
A01_16220229	AGGAAGTGGTTGGGGGCTATAAATACAACCCCAACCACCTCCATTCACTA[T\C]ATCCAAGCATTCCAACCTTTCACATTCAATACAAGAGCTAGCAATCCATT
A01_16220267	CTCCATTCACTATATCCAAGCATTCCAACCTTTCACATTCAATACAAGAG[C\G]TAGCAATCCATTCCAAGACACAATCAAAGCTTCCAATCTCTCCAAGTTCC
A01_16346326	TTGGCAGAAACGATTTATCCCAGAACTAGAGCTATTTCCAAGTATTACAA[T\G]TGTCAGAGCTAGAGCTAAAGTCGGTGGAACTACTATTTATGGCTTCTTCT
A01_16346336	CGATTTATCCCAGAACTAGAGCTATTTCCAAGTATTACAATTGTCAGAGC[T\C]AGAGCTAAAGTCGGTGGAACTACTATTTATGGCTTCTTCTCCGTAGTACA
A01_16346353	AGAGCTATTTCCAAGTATTACAATTGTCAGAGCTAGAGCTAAAGTCGGTG[G\A]AACTACTATTTATGGCTTCTTCTCCGTAGTACAAAAACGACTCTAAATTT
A01_16346365	AAGTATTACAATTGTCAGAGCTAGAGCTAAAGTCGGTGGAACTACTATTT[A\G]TGGCTTCTTCTCCGTAGTACAAAAACGACTCTAAATTTGAGGTGCTTTTA
A01_16346415	ATGGCTTCTTCTCCGTAGTACAAAAACGACTCTAAATTTGAGGTGCTTTT[A\C]GCTGGAAGCCGTTTTGAAGAAAAAAAAAGTTTGGCAGGGCTCTGGTTTTT
A01_16346460	CTTTTAGCTGGAAGCCGTTTTGAAGAAAAAAAAAGTTTGGCAGGGCTCTG[G\A]TTTTTTCCAAAGAAAAGTCAGAGTCAAAGCCATGCCAAACAGGCTTTATT
A01_16354036	ATTGAGGATAATTGTGTACCTTTGTCGGTACATAATCTTCTTCAGATAAT[T\C]TGTCCAAATTTTCCATGAAGTACTGTGCACAGTCTGGGACTTGCAGAATA
A01_17465217	TTTCTATTTTTATACAGATCCAAAAATTATGCCAAAAATCGTGGGAGTTT[T\C]CATTGCATGCGCGTAAATTACAAACAGCATAAATCAAGGAATTGACTTTC
A01_17465238	AAAAATTATGCCAAAAATCGTGGGAGTTTTCATTGCATGCGCGTAAATTA[C\T]AAACAGCATAAATCAAGGAATTGACTTTCCAATGTGCATGCAGTAAACTG
A01_17490043	ATACAGAAGATCTAGTTCTCTACAGATAATTAGCTATGCATATGCTAACT[A\G]GGGATGCTGTAGAGATACACTAAAGTCCACTCCAGGGTATGTATTTACAC
A01_17490048	GAAGATCTAGTTCTCTACAGATAATTAGCTATGCATATGCTAACTAGGGA[T\G]GCTGTAGAGATACACTAAAGTCCACTCCAGGGTATGTATTTACACTCTCT
A01_17490331	TCGATATTTTTCTCCTATAACAATAAGTAATGTCAAGTCAAACCAATAAA[A\G]TCGACCACGCTCCACCACAACCTCGCTAGGATGCACCTCCACCGTGCTAG
A01_17490379	AAATCGACCACGCTCCACCACAACCTCGCTAGGATGCACCTCCACCGTGC[T\C]AGGACACTCCTCCTAAGCAGGGGCATGGAGGCGACACTAGCGGCGGCGAC
A01_17523916	CGTCGCACACAACACCACACAGCCGCCGCACCTCATCATCGCCACCGTGT[T\C]GTGCTGTCATCGGGGCACCTCCTCACCGATCTCCCTCGTCTCAACCCCCA
A01_17523926	AACACCACACAGCCGCCGCACCTCATCATCGCCACCGTGTTGTGCTGTCA[T\C]CGGGGCACCTCCTCACCGATCTCCCTCGTCTCAACCCCCACCATCGTTTT
A01_17525502	TTCCTGAGAAGGATGATTTCATTCAGCTCACCATCGATACAGATATACAT[G\A]AGCAGAAACTCCAAAAAAAAAACAGGTCGTAATTTACAAAACTCAAGACA
A01_17525514	ATGATTTCATTCAGCTCACCATCGATACAGATATACATGAGCAGAAACTC[C\A]AAAAAAAAAACAGGTCGTAATTTACAAAACTCAAGACACAACAACAGTCG
A01_17525528	CTCACCATCGATACAGATATACATGAGCAGAAACTCCAAAAAAAAAACAG[G\A]TCGTAATTTACAAAACTCAAGACACAACAACAGTCGCCGAAGCTTAAAAC
A01_17643300	ACAGATAGCTTTAGCTTCGACAACCTTGTTGGAGAGGGTACTTTTGGACG[T\A]GTTTACAGGGCACAATTCAATGATGGAAAGGTATGCTATATATCTTCATG
A01_17643315	TTCGACAACCTTGTTGGAGAGGGTACTTTTGGACGTGTTTACAGGGCACA[A\G]TTCAATGATGGAAAGGTATGCTATATATCTTCATGTCACAATTCATATGT
A01_17883734	GACCATCGGTTTCATATTATTTTTGACAGTTTCTTTACATGAATATAACA[C\T]AGTAACATATGAAGGTGTTGTGTGTGCGCGCAGGTTCCTGTAGAAGATGT
A01_17883759	ACAGTTTCTTTACATGAATATAACACAGTAACATATGAAGGTGTTGTGTG[T\C]GCGCGCAGGTTCCTGTAGAAGATGTCGACCCGCTGACATTAAACCTTGCT
A01_17883763	TTTCTTTACATGAATATAACACAGTAACATATGAAGGTGTTGTGTGTGCG[C\T]GCAGGTTCCTGTAGAAGATGTCGACCCGCTGACATTAAACCTTGCTATAT
A01_17883791	ATATGAAGGTGTTGTGTGTGCGCGCAGGTTCCTGTAGAAGATGTCGACCC[G\A]CTGACATTAAACCTTGCTATATCAGCTCCAGTTGTTGCGTTAGCTTCTCC
A01_18523858	GATTGATAGTTCGAAGGTGGCAAAACAACATATCATTGGTGGTAGAGTGA[T\A]ATCGTCTTCCCATCCGCCCCCTATGCATGGCATTGTGCCTCTATTTATAA
A01_18979962	GTGTGTTCCCGCATGTTAGTTTCGCCAAATTTTGCCTCGTGGAAAAGCAA[C\A]GCAAGGTGCTCAGGAATCAGGGACACAGGTCGCCGGGGCAGCTCTTGAAG
A01_18979963	TGTGTTCCCGCATGTTAGTTTCGCCAAATTTTGCCTCGTGGAAAAGCAAC[G\C]CAAGGTGCTCAGGAATCAGGGACACAGGTCGCCGGGGCAGCTCTTGAAGA
A01_18980132	ACTTCAAATCAAATAGCTTGACTGTGGACCGTTGATCTGGATGTGTTTTA[T\C]CATATATTACTTCATAGAAGGTAATAATAAAATTTAATTGTTTTAAATTT
A01_19400321	AGGAATCATACCATTGCATACATGTGTTCAAGCACAGTCATACTGCTTCT[G\A]CCGGCTTTTGCAGTGTGCAGCACCTGCGAAGCCGTGTCTTCACACCGGTT
A01_19400348	TCAAGCACAGTCATACTGCTTCTGCCGGCTTTTGCAGTGTGCAGCACCTG[C\T]GAAGCCGTGTCTTCACACCGGTTAGGGGAGCAATAGCAAGTCTCCACGGA
A01_19400419	GTTAGGGGAGCAATAGCAAGTCTCCACGGATAGCAGAAGCACTGCTCGCC[C\T]TCTACTTTAGCTTGCATTTTGCCGACTCCTGCTGGACATAAAAAGGAGGT
A01_19551382	GTAATCTTTTCAGTATTTGTCTTTGCTATTGATTCAATAAATTAAAACCA[G\A]CAGTCTTCTCCTCAGAGAGCTTCTCTTCCTCGCTCAGCTTCACCTCAACA
A01_20111592	TGGGAACCTAATCCCTGCTGTGAAGTAACCGAAAAACGAAACACCGTAGA[T\C]CCTCATTGACCAACATTGAAATCTAAAGCAGAACTGCCAATACTGACCTG
A01_20111701	GACCCACAGAACCATTGCAAAGAAGCCACAATAAGCAACGAGGAAGAATA[A\G]CATAACTAGAAGCACCAAACGGTTCGCTTAAATTCTGACCCAAATTAAGT
A01_20111722	GAAGCCACAATAAGCAACGAGGAAGAATAACATAACTAGAAGCACCAAAC[G\A]GTTCGCTTAAATTCTGACCCAAATTAAGTTTAGAGTGTGTTTTGTTTGTA
A01_21131153	TCAAAAACGGTATGTGTAAATTTCATGCATCGCAAAGAAATAAGTTACAA[A\T]AATTTACATATTCGATTCAGTGTTACATACATCAAATGTTACATAGTTTT
A01_21222378	TGCATGAAGAACTTAACAACTTCATCCATAACTAAGTTTGGACCCTGGAG[A\G]AGCCCCCACAAGATGCAAGAATCATTGGAACAAAGTGGGTGTTCAGAAAC
A01_21222552	GCATAGATTTTGGAGAGACCTTTGCACCGGTTGCTCGACTGGAAGCCATC[T\C]GTATCCTACTCGCATATGCATCATGCTATGATATAAAGCTTTATTAAATG
A01_21246852	TCCTTAGTTTGACAACCACATTTTTCTAAGAGATTTCTATTTTTTCAAGG[T\G]AAATTAGTTCTGTTTCCCTTGGAAAAATGAAAATCTCTTGGAAAAATGGA
A01_21246894	TTTCAAGGTAAATTAGTTCTGTTTCCCTTGGAAAAATGAAAATCTCTTGG[A\G]AAAATGGAGTTGTCAAACTAGCACTAACTGTAAATATCATGCAATCCTGG
A01_21247951	AAATAGCCTAATGCAATAGTAAGATTCCAATTCCTCAAAATGAAAGGAAA[T\C]AAACGGGGCATAAGTGTTCATCTTGTCAACAAAATAGTTTAATGATGTAT
A01_21355120	TTCCCTTTCAATCTCCCCCTTTTTGGTGATTTATGCCAACACATCAAAAA[A\G]CAACAAATAGAAGTGCAACATCAATGCAATTGAGAACAAAAATAGTCTTT
A01_21375455	TGGGCATTTACAAATCATGCACTAACACAGGAAGGATGGTCAGACATCCA[C\T]GTGTACTCGACATCCGCTTTGACCCGATGGCACGCTAAGATCTCCCACCC
A01_21375635	TGTGTTCTTCTCTTGTAGCTTATCGCCCCCTTCTACTCGTCGCCAGGTTT[C\T]GTTATGGCTTTAAGACCGACCCCGACACGGATAAGTAAAACCAGGAGGCA
A01_21389916	ATATATGCTAGTAGCCTCGTGATAAGGTCTTCAAGCTAGCATTCATGCAA[G\T]CAATGCATGATGGATCTGATTAGTCTGATTCTGAACCATAACTAGCTAAG
A01_21390019	TATTGTTGTAAGTAGAGTAGTAGACTGTACAAGTTCATTTCTCAAGTCTG[T\G]TATACATATTATAAGTGATATTCCAATCACAGGTTAACCAATGAATTCTG
A01_21390021	TTGTTGTAAGTAGAGTAGTAGACTGTACAAGTTCATTTCTCAAGTCTGTT[A\G]TACATATTATAAGTGATATTCCAATCACAGGTTAACCAATGAATTCTGAT
A01_21436488	TAGCCATAGAGTACTTAAAGGGGTGTGAGCTTCAAGGATATATGGTAACT[G\A]GTATTATACCAGTACTGAGCCAAAGGAAGCCATCTTTTCCATTTGGTTGG
A01_21436505	AAGGGGTGTGAGCTTCAAGGATATATGGTAACTGGTATTATACCAGTACT[G\C]AGCCAAAGGAAGCCATCTTTTCCATTTGGTTGGACAAGCATGAGTGAAAC
A01_21436592	AGCATGAGTGAAACAATGGATGTAAGTTTCGAGACACTAGTTGACACGCT[C\T]CGTTTGACTGTCTGATTGAGGGTGATAAGCTATAGTCAAACGTAATTCCA
A01_21445281	AGAAAGCTATCCATGCATATCTAGTAGAATTCTGGTGGTTGACGACCTTT[C\G]CACTTACCTTATGCAAACTAGATCAATTCTGCACTTATATATTTGCTTTG
A01_21445465	GAATTGCCCAACACAAATTATTGGACTAACTAGTTTGCTCTAGATTACAT[A\G]TTCTACGGGTGCCAAAGGTTCAACACAAACCAATAAAAAGTTAAAGATAG
A01_21445472	CCAACACAAATTATTGGACTAACTAGTTTGCTCTAGATTACATATTCTAC[G\A]GGTGCCAAAGGTTCAACACAAACCAATAAAAAGTTAAAGATAGGGTTCAA
A01_21445478	CAAATTATTGGACTAACTAGTTTGCTCTAGATTACATATTCTACGGGTGC[C\G]AAAGGTTCAACACAAACCAATAAAAAGTTAAAGATAGGGTTCAAAAAGAA
A01_21462149	ATTAGACATGTGCCACTAGATATGAGTGAAAGGAAAATTGGAAAATAAGC[C\T]AGTTTTCATACTGTTTTGGTGATTAATATCCATCACAACATACTGGACAA
A01_21462162	CACTAGATATGAGTGAAAGGAAAATTGGAAAATAAGCCAGTTTTCATACT[G\A]TTTTGGTGATTAATATCCATCACAACATACTGGACAAACTATTTGCTAAG
A01_21540270	AAATGTTAAAAAGCGGTGCAGGAGGTGGGGTTCGAACCCACGCCCTGATG[G\A]AAGAAGGGCAGGAGATACTGGGTGAAGCTGTCTAACCAGTAGAACATCAT
A01_21682717	TGCCTTAATCTGACAATGCTATTATACTGTCTCACGTTACAGAATGATCA[A\C]AATGCAATGGAGAGAAAAATGCTATCCATGTACCATAGCACATTTACTAT
A01_21682740	ATACTGTCTCACGTTACAGAATGATCAAAATGCAATGGAGAGAAAAATGC[T\C]ATCCATGTACCATAGCACATTTACTATTACAAAGATTGATTAGTATACTT
A01_21682797	GTACCATAGCACATTTACTATTACAAAGATTGATTAGTATACTTGTGGGA[T\C]GTGGGCAGAGACTGATTTTTATATATATATATTTGATTTTCGTTTGGATC
A01_21682798	TACCATAGCACATTTACTATTACAAAGATTGATTAGTATACTTGTGGGAT[G\A]TGGGCAGAGACTGATTTTTATATATATATATTTGATTTTCGTTTGGATCT
A01_22006800	CGATTCACAATTTATTAACCAACAAATCAAAATTACATAATCATTCCAAT[A\C]AAAAAAAGTAAATAACATACCACGATGGTCGGTAATCCTTTCTTTTCCTC
A01_22006991	ATGCTTTATGGCATACTACCTCATAGCAATTCGAAATTCATTCATGTTCG[G\A]AAACAAACTGCCTGGTTGCATTGAGGGATTTATTTTATCATACTTAACTC
A01_22065893	TATTTATGTTACATGTACTCCATATTTAATGAAATGATTGGCTCTAGACA[T\G]GTCAGAGCTTAGAAGGTAGCATCCTCGTTACATAGCTCTGGAGGTAACAG
A01_22065926	ATGATTGGCTCTAGACATGTCAGAGCTTAGAAGGTAGCATCCTCGTTACA[T\G]AGCTCTGGAGGTAACAGTCGATGAAGCAACGCACAAGGGGAGTTATTTTA
A01_22065948	GAGCTTAGAAGGTAGCATCCTCGTTACATAGCTCTGGAGGTAACAGTCGA[T\C]GAAGCAACGCACAAGGGGAGTTATTTTAGATTCAAGAAGCAATGAGGTTG
A01_22065974	CATAGCTCTGGAGGTAACAGTCGATGAAGCAACGCACAAGGGGAGTTATT[T\G]TAGATTCAAGAAGCAATGAGGTTGTGCGATAAGCAGGAGATGCAACATCA
A01_22066005	ACGCACAAGGGGAGTTATTTTAGATTCAAGAAGCAATGAGGTTGTGCGAT[A\G]AGCAGGAGATGCAACATCAAGATTCAAGAATATGATGGACAATGTTAGGA
A01_22153166	CTGTCTGCAGGCATTTAGACAAGCAAAATCAAGCACTAATGGAAACATAT[G\C]GAGCAATGTCCCATGAGTTGCATAAACTGCAGGTGACCCTCTAACGCTAT
A01_22153214	ATGGAGCAATGTCCCATGAGTTGCATAAACTGCAGGTGACCCTCTAACGC[T\C]ATGAACTATTTTGCTGCGGCATTAATATTTGATATACTAATCTTATTAAA
A01_22179805	TAAATGATAAGATTGATGAATTGAACATTTACATGCCATCTACATCTACT[G\A]TTGAAAATGTCACCATTTGTACTAGATGTAAAGATGTTAATATTGAAGTT
A01_22505444	CCCAGCTATCAAATATAAAATAAACAAAGATAATCAAATATTAGATTCAA[T\C]ATTACGAACATACTTCGAAAAAAATTTCTTGGGATAGAAGTATTACAATG
A01_22505460	AAAATAAACAAAGATAATCAAATATTAGATTCAATATTACGAACATACTT[C\G]GAAAAAAATTTCTTGGGATAGAAGTATTACAATGATATATACCTTTTTTT
A01_22505484	TTAGATTCAATATTACGAACATACTTCGAAAAAAATTTCTTGGGATAGAA[G\A]TATTACAATGATATATACCTTTTTTTCATAAATAATTGTATCACAAAGGA
A01_22505585	CTCCAATAGAGACACTATGCAAAGTCATTTCTCTGCCCGAAGATTGAGTG[C\T]CATTATTCTCCTTGTCCAGGGAAGATCTCTTTTGAGTAAAAGAAAACCTT
A01_22505618	TGCCCGAAGATTGAGTGCCATTATTCTCCTTGTCCAGGGAAGATCTCTTT[T\C]GAGTAAAAGAAAACCTTATCAAATTAGAGAAAAAGTTCTTTAAATCCTTC
A01_22512003	TGTACTTGGTTTCAGATGTGTTGAATACTGTCTTTTTTATTCTATATATT[C\A]TGCATATCTATGTGGAATTGTGGATTAAACCACCTTATGAAGCTATTCCA
A01_22657951	TCGCTTTTGGAATCAATCACCCAACGAACTCTAAGGACGGCGCGTGATAC[C\A]TTTGAAAGTCGCCTAGAGGGGGGGTGAATATGCAAATCTGAAATTTATAA
A01_22658117	AAAACAAATCATGAGCAAATGAAGAGTGTGACACGGTGATTTGTTTTACC[G\A]AGGTTCGGTTCTTGCAAACCTACTCCCCATAGAGGTGGTCACAAAGACCG
A01_22681286	CCCCAAAAACTAACAAGTCCCTGATGTGCTATTTCTATCAATTTTACACC[C\T]CGCCCAATCAGCATCTGAATATCCTATTAAATCAAAGGTGGATCCCTTAG
A01_22681287	CCCAAAAACTAACAAGTCCCTGATGTGCTATTTCTATCAATTTTACACCC[C\T]GCCCAATCAGCATCTGAATATCCTATTAAATCAAAGGTGGATCCCTTAGG
A01_22746943	AAATTGGAGCAGAATGAAGCGGAGTTTGGAAATTCTCCGGAAAAGAAATG[A\G]GTTTGTTACCAACACTCAACAAACCCAGATTCGTGTTCTACACTCAAGTC
A01_22786916	TGAACCCTTTCTTGGTCTTTTTAATGGTTTGTTGTGAACCTTTGGCACCT[G\A]TAGAACTCATAATCTAGAGCAAACTAGTTAGTCCAATTATTTGTGTTGGG
A01_22787076	CCTTTTTGGTGATTGATGCCAACACAAACCAAAGCAAATATAAAAGTGCA[A\G]AATTGAACTAGTTTGCATAACATAAGTGCAAAGGTTGCTTGGAATGAAAC
A01_22823925	AGACACAAGGATTTGTTTTACCGAGGTTCGGTTCTCGCAAACCTACTCCC[C\T]GTTGAGGTGGTCACAAAGATCGGGTCTCTTTCAACCCTTTCCCTCTCTCA
A01_22833680	TTCACTGTCCCGCACTACTTAATTGAAACCTAAGGATTGACTAACTTTAT[A\T]TTTACCTTATCCTTGTTTACCTTTCGGATTATCATGGTTAGCTCTATGTT
A01_22833705	AAACCTAAGGATTGACTAACTTTATATTTACCTTATCCTTGTTTACCTTT[C\T]GGATTATCATGGTTAGCTCTATGTTGATGCTTTACTCCAATCAACGAACA
A01_22833729	TATTTACCTTATCCTTGTTTACCTTTCGGATTATCATGGTTAGCTCTATG[T\C]TGATGCTTTACTCCAATCAACGAACATGATGAGAATTACTTTATGATACG
A01_22833733	TACCTTATCCTTGTTTACCTTTCGGATTATCATGGTTAGCTCTATGTTGA[T\A]GCTTTACTCCAATCAACGAACATGATGAGAATTACTTTATGATACGATGT
A01_22833832	GTTTTTATTCTGGTTGCGATGGTGATATACTTGTGACATTTAGGGGGACT[C\T]GGGCTGTTTCCCGAGTACCTCTCCGTAAGGACCTGTTCGTTGAGAGACCA
A01_22833838	ATTCTGGTTGCGATGGTGATATACTTGTGACATTTAGGGGGACTCGGGCT[G\A]TTTCCCGAGTACCTCTCCGTAAGGACCTGTTCGTTGAGAGACCACCCGGG
A01_22844590	GTTAGCGTTAGAAATATGAACGAGTCCAAGAGAGAGGGTGAAAAACAAAT[C\T]GCAAGCAAATAAAGAGTGAGACACAAGGATTTGTTTTACCGAGGTTCGGT
A01_22844656	GTGAGACACAAGGATTTGTTTTACCGAGGTTCGGTTCTCGCAAACCTACT[C\A]CCCATTGAGGTGGTCACAAAGACCAGGTCTCTTTCAACCCTTTCCCTCTC
A01_22844714	AGGTGGTCACAAAGACCAGGTCTCTTTCAACCCTTTCCCTCTCTCAAACG[G\A]TCACTTAGACCGAGTGAGCTTCTCTTCTCAATCAAACGGAACACAAAGTT
A01_22844776	GAGTGAGCTTCTCTTCTCAATCAAACGGAACACAAAGTTCCCGCAAGGAC[C\T]ACCACACAATTGGTGTCTCTTGCCTTGGTTACAATTAAGTTTGATCACAA
A01_22914486	GTGATACCCTGACCTGAGGTCTATCTTTGAGAAATATTTGGCTCCCTGCA[G\T]CTGGTCGAAGAGGTCGTCGATCCGAGGGAGAGGGTACTTATTCTTGATTG
A01_22974424	ACCAAATACTTCATAGTTCTTCAATTCGAAAGACTAATATTAGGACTAAC[C\A]TGAGGTAAAGTATGGTTTCAGTTAGTCATGAACCAAACATGTCCTAACTG
A01_23197958	AAGAAGAAGCTCTTGCAAAGTCAAGGTTGATCGAGTTGAGAAAGGCTATC[G\A]TGCATCGAAGATCACAACATAAGGACATGACTTGGATCCATTGAGCTCAT
A01_23338774	CCTGCCAGTGCACCCGTCGAGGATGAAGAGCCGTAGCGGCTGGGGGATCT[G\A]CGTCCCTGGCGGTGGCTGGGCGATCTGTGTCCTTGGCGGCGGCGGCTGGC
A01_23696531	TCGGTGCCCAGTCATGTGTTCGCCATTCTTCATCAGCATGAACGTATGTA[C\T]TGCCTTCGCCTCGTCGGTGCCCAGCAACATTGTGTTTGATCTCGTTTACA
A01_23696683	CCACTTTATCAAACATTGAGTTCGCCCTTCGAGGTAGCGAGAAAAGAGTT[T\C]GCCCCTTTGTGTAGAAATTAAAATGGCATGACTATCGGATTTTTCTAGAT
A01_23721159	AAGCCACGGAGTTACTGCACGACGTGACCGGCGTCGTCCACCTTGATCGT[T\C]GGTAAGACGTCGCACCATTAGTTCGTTGTATGCCTAGGGTCGTTTAGCAC
A01_23938324	ATTTATAGTCTAGACTGCTATCTTATTTCATCTGGATTGTTGCGGAAGTA[T\C]CAGAATCTTCATCTGGGTAGACTGAAGTACTTGGCTATTGTGGTAGATAG
A01_23938430	AAGCTAAAAGTACTGTGAAGGTCAAGCGACTGTTATGCTGGCTCTCATCT[A\T]TGGGTGTGAAGTATGTATGTCTCTACGACATTGAGGGTAAGACAATGAGT
A01_24454513	GTAGAGTCATGCACCCACAAACCCATCGATGCATTAGAGGTGTTTTCATA[T\A]GAAACAAAAACACTTTAGGCTTGTATTTATTAGGTTTATGTATGGAAAGG
A01_24454523	GCACCCACAAACCCATCGATGCATTAGAGGTGTTTTCATATGAAACAAAA[A\G]CACTTTAGGCTTGTATTTATTAGGTTTATGTATGGAAAGGAGGTTGAAGC
A01_24833370	AGAACCATCATGTGAGATGAATAAATGACCAAACAACCAAAATAAACTTT[T\G]TAGATGTTGAGAAGTTATAGAATTTTGTAGTTGACAACTTTTTCATTTGA
A01_24833376	ATCATGTGAGATGAATAAATGACCAAACAACCAAAATAAACTTTTTAGAT[G\C]TTGAGAAGTTATAGAATTTTGTAGTTGACAACTTTTTCATTTGAAGTCAT
A01_24833404	AACCAAAATAAACTTTTTAGATGTTGAGAAGTTATAGAATTTTGTAGTTG[A\G]CAACTTTTTCATTTGAAGTCATCTTGTTAACGAAAACTACGTTTGAATTT
A01_25055074	GTTTTAAAAAAAAAGGTTTGGTATGCTTTACAAGTGAAAATGAAACTTGA[C\T]CAACTAAAAGCAATCACTTGAGCCAAATCCACTATATATCCACCCCACTT
A01_25055149	AAATCCACTATATATCCACCCCACTTACCAAATAATGAGATACTTGTTGA[G\T]TGCGAAAGTACTCACCTTTGCCCTTTTCAACCCACCCTATGTATTCTTTT
A01_25055150	AATCCACTATATATCCACCCCACTTACCAAATAATGAGATACTTGTTGAG[T\C]GCGAAAGTACTCACCTTTGCCCTTTTCAACCCACCCTATGTATTCTTTTA
A01_25055171	ACTTACCAAATAATGAGATACTTGTTGAGTGCGAAAGTACTCACCTTTGC[C\A]CTTTTCAACCCACCCTATGTATTCTTTTATTCAAATGGAGGTGAACAGGT
A01_25055178	AAATAATGAGATACTTGTTGAGTGCGAAAGTACTCACCTTTGCCCTTTTC[A\C]ACCCACCCTATGTATTCTTTTATTCAAATGGAGGTGAACAGGTGTCCTAG
A01_25055217	TTGCCCTTTTCAACCCACCCTATGTATTCTTTTATTCAAATGGAGGTGAA[C\T]AGGTGTCCTAGACCCTAAGAGTTTTAGGACTATGACAAGTTTTAGTCTTG
A01_25055259	GAGGTGAACAGGTGTCCTAGACCCTAAGAGTTTTAGGACTATGACAAGTT[T\C]TAGTCTTGTGATCAACCAATCAGCTGTGGATGGTCTATTGGTGGATTAAT
A01_25055281	CCTAAGAGTTTTAGGACTATGACAAGTTTTAGTCTTGTGATCAACCAATC[A\G]GCTGTGGATGGTCTATTGGTGGATTAATATATTGTCATGGTTATGTAATA
A01_25055282	CTAAGAGTTTTAGGACTATGACAAGTTTTAGTCTTGTGATCAACCAATCA[G\A]CTGTGGATGGTCTATTGGTGGATTAATATATTGTCATGGTTATGTAATAA
A01_25055284	AAGAGTTTTAGGACTATGACAAGTTTTAGTCTTGTGATCAACCAATCAGC[T\C]GTGGATGGTCTATTGGTGGATTAATATATTGTCATGGTTATGTAATAAAT
A01_25055288	GTTTTAGGACTATGACAAGTTTTAGTCTTGTGATCAACCAATCAGCTGTG[G\C]ATGGTCTATTGGTGGATTAATATATTGTCATGGTTATGTAATAAATATTG
A01_25161831	GCCTCTTGATGGTTGGACCGTTGGACTAAGTAAATTTTCTCTCATGCAAA[G\A]GAATTTCTTTAAGAGCAAGATCCTCAATCAGCCCTCTAAACCTTCCCATC
A01_25300364	GTAAGTAGCATAGGCAAGTAATATACGGATTGACTCAAGCCTAGCTACGG[G\A]TGCATAGGTTTCACCGAAATCCAAACCTTCGACTTGTGAATATCCCTTGG
A01_25408292	CTATAAGTCGAAACAAGGCTCATAGTCGGTTGGATTGGAAGGAGGCGATG[G\A]TCCATCCTGATAAACAAATTGTTGAGCCGAGACACAAGACACGTGATTGG
A01_25408433	CCGCGTATGTAGAAACGTGGCGGACTCACGTCTCCGTCGATGCAGTCATT[C\T]GGCTGAAAACACTTAAAATGAGTCCAAGTGTGCGGGCTGATATTATGTCA
A01_25416722	TAGTGATTTCTGACTCCACGATGGCTTTCTATAGCCTCTAGTACTGGAAC[A\G]TTTTCTCTTGTCAGCCAGTCAAATTGGTGAACACCTTTTACTTCAACTAT
A01_25416784	CAGCCAGTCAAATTGGTGAACACCTTTTACTTCAACTATTGCAGGAGATA[C\T]GGAATTAAGAGCAAACCATGAATGCATCCCAGGATATGTTTTCTTATCAG
A01_25730835	TAAACCTATTTCTATTCTAATCTTTCTGAACTCGTGTGATGAACGATATT[A\C]TAATCTTATCAAGAATTTTTCAAGGGTAGTACATGTTTTTGTTTTATAGA
A01_25820458	TTACTATTGATAGTTGATTTGGATTCAATTATTTATCTTCAAGTTATGGC[G\A]CTAATCTTTTTATAAATTGATAACATAGTGCTGGCACAATTTTGGTAACA
A01_25820492	ATCTTCAAGTTATGGCGCTAATCTTTTTATAAATTGATAACATAGTGCTG[G\T]CACAATTTTGGTAACATCTGTTGTACTACTAGATGCTGCGTTGACTTTGT
A01_25820541	GGCACAATTTTGGTAACATCTGTTGTACTACTAGATGCTGCGTTGACTTT[G\A]TGTGCCTCTGTTGCTCACGAATTCCTTTAATATACCAATGTGGCTTGTTT
A01_26437211	GAGGATGGTAAGAAATTGCTGCCCTCTAAATAGAATTGCCCACCTTTGAA[A\C,T]CATGGAATTTCAATTGTTTGCCAACCCAGCTAATTCTTTAACAAACCTTG
A01_27499746	CCATAATTTTAACCAACACTTCTTGCAAGATATATAACACTGACCTTCTC[A\G]TTCTAAGCATGTCATATAAACTCTCTAGATCTCTAAGCTGCCTTCGAATC
A01_27499764	CTTCTTGCAAGATATATAACACTGACCTTCTCATTCTAAGCATGTCATAT[A\C]AACTCTCTAGATCTCTAAGCTGCCTTCGAATCCATCGATCTCATCAGGTA
A01_27499774	GATATATAACACTGACCTTCTCATTCTAAGCATGTCATATAAACTCTCTA[G\A]ATCTCTAAGCTGCCTTCGAATCCATCGATCTCATCAGGTACATTTCTTTG
A01_27499784	ACTGACCTTCTCATTCTAAGCATGTCATATAAACTCTCTAGATCTCTAAG[C\A]TGCCTTCGAATCCATCGATCTCATCAGGTACATTTCTTTGCTTCTTTGCG
A01_27499791	TTCTCATTCTAAGCATGTCATATAAACTCTCTAGATCTCTAAGCTGCCTT[C\T]GAATCCATCGATCTCATCAGGTACATTTCTTTGCTTCTTTGCGGATGAAG
A01_27499801	AAGCATGTCATATAAACTCTCTAGATCTCTAAGCTGCCTTCGAATCCATC[G\A]ATCTCATCAGGTACATTTCTTTGCTTCTTTGCGGATGAAGATGCCCCATA
A01_27499809	CATATAAACTCTCTAGATCTCTAAGCTGCCTTCGAATCCATCGATCTCAT[C\T,A]AGGTACATTTCTTTGCTTCTTTGCGGATGAAGATGCCCCATAATCAAGCA
A01_27499811	TATAAACTCTCTAGATCTCTAAGCTGCCTTCGAATCCATCGATCTCATCA[G\A]GTACATTTCTTTGCTTCTTTGCGGATGAAGATGCCCCATAATCAAGCATG
A01_27499820	TCTAGATCTCTAAGCTGCCTTCGAATCCATCGATCTCATCAGGTACATTT[C\A]TTTGCTTCTTTGCGGATGAAGATGCCCCATAATCAAGCATGGCATAAGCT
A01_27499833	GCTGCCTTCGAATCCATCGATCTCATCAGGTACATTTCTTTGCTTCTTTG[C\G]GGATGAAGATGCCCCATAATCAAGCATGGCATAAGCTGCAATTGTAGGAG
A01_27499865	CATTTCTTTGCTTCTTTGCGGATGAAGATGCCCCATAATCAAGCATGGCA[T\A]AAGCTGCAATTGTAGGAGCTTCACACATCTAATTACTTGATTCACTTGAA
A01_27499878	CTTTGCGGATGAAGATGCCCCATAATCAAGCATGGCATAAGCTGCAATTG[T\C]AGGAGCTTCACACATCTAATTACTTGATTCACTTGAATTACTTGTTATCC
A01_27499903	TCAAGCATGGCATAAGCTGCAATTGTAGGAGCTTCACACATCTAATTACT[T\C]GATTCACTTGAATTACTTGTTATCCTAGCTTCAATAGACTTACTTGAGGT
A01_28109185	TTCCTTTGGAACCACCTTGGAGCAAAAGCAACAAAAATTTGTCGCTTCCT[C\A]ACCTAAAAACAACGGGGGAATAAACCCTGAGTATGGAAATACTCAGCAAG
A01_28109217	AAAAATTTGTCGCTTCCTCACCTAAAAACAACGGGGGAATAAACCCTGAG[T\C]ATGGAAATACTCAGCAAGTCTTACCCGACTAAAGAAAAGACTCTCAAGGG
A01_28109276	ACTCAGCAAGTCTTACCCGACTAAAGAAAAGACTCTCAAGGGTATGCTGG[T\A]TAAGGGAGTCAAGGTAAGGCTTTTCAATAATCAAGGACTCTGTTTTGCAG
A01_29076195	TCATGACTCATGAGTGCAAAAAGTTTTTGAAACGTGTCAAATTATCTCGA[G\A]GATGTTTTCGAGATTTTTTGAAACATTCATAGTGTTTTCGAGTATTAAAT
A01_29076203	CATGAGTGCAAAAAGTTTTTGAAACGTGTCAAATTATCTCGAGGATGTTT[T\C]CGAGATTTTTTGAAACATTCATAGTGTTTTCGAGTATTAAATGTGAATTC
A01_29076206	GAGTGCAAAAAGTTTTTGAAACGTGTCAAATTATCTCGAGGATGTTTTCG[A\G]GATTTTTTGAAACATTCATAGTGTTTTCGAGTATTAAATGTGAATTCATA
A01_29084111	TTTCGGATGGAACCTTAATTTCCAGCCAACTTGTGGGAGCTGTACATGCA[T\A]GGGAACATAACATCCATGTTCAGGGCTTCAGGCATTAATAGCTCTCTATT
A01_29084112	TTCGGATGGAACCTTAATTTCCAGCCAACTTGTGGGAGCTGTACATGCAT[G\A]GGAACATAACATCCATGTTCAGGGCTTCAGGCATTAATAGCTCTCTATTA
A01_29466926	TTCATTCGACTAGAATCACAAGTTGAACATGCTAAGGCAGCGAGAGTCAA[G\A]CTACTTTTAAAAATGATTTCATAAGCACATAAAAAATACCATAAAAATAC
A01_29944716	CAGGTACTCAAGTCATAGTGTTCTCGCAATTCGATAATTTTTAGTGGCTC[C\A]CATTCACCCTCTCTCTTGTGCAAGGCTCACCGGTCCTTCAAAATAAAAAG
A01_29944726	AGTCATAGTGTTCTCGCAATTCGATAATTTTTAGTGGCTCCCATTCACCC[T\C]CTCTCTTGTGCAAGGCTCACCGGTCCTTCAAAATAAAAAGACTAGGTGTT
A01_29944753	TTTTTAGTGGCTCCCATTCACCCTCTCTCTTGTGCAAGGCTCACCGGTCC[T\C]TCAAAATAAAAAGACTAGGTGTTTTTATTATTATGAAAAATCTAGTATTT
A01_29944786	GCAAGGCTCACCGGTCCTTCAAAATAAAAAGACTAGGTGTTTTTATTATT[A\G]TGAAAAATCTAGTATTTATCTTTTTATAGTGCATCTATTGTAAATTAAAT
A01_30029101	TAGTGCTAAAACTTTGTATATTTATTTTCTGTTGTAGATCATGTTTGCTA[G\T]CAACAATTTTGTTTTCAATTTGCGATCTATGCTTGATAAAGAGAAACTCA
A01_30029102	AGTGCTAAAACTTTGTATATTTATTTTCTGTTGTAGATCATGTTTGCTAG[C\A]AACAATTTTGTTTTCAATTTGCGATCTATGCTTGATAAAGAGAAACTCAA
A01_30029262	ATCGAGTATGTTCTTGAGGAACCATACCCTGATGACCTCCCTGATGATGC[G\A]GATGAGTTAGATTGTGTGAAGAACACCAATGATGTGATTAATGTGAGCTA
A01_30029275	TTGAGGAACCATACCCTGATGACCTCCCTGATGATGCGGATGAGTTAGAT[T\C]GTGTGAAGAACACCAATGATGTGATTAATGTGAGCTACCTTATGCTAGCC
A01_30296905	AGCACGAGCACGACCGACCATGTATTTTATTCACCAACCTATGCCAGATA[C\A]TGCTCTCAATTCTCAACAGAGCCTGGTCGCTTTCTCGGCAACCAATTAAC
A01_30296915	CGACCGACCATGTATTTTATTCACCAACCTATGCCAGATACTGCTCTCAA[T\G]TCTCAACAGAGCCTGGTCGCTTTCTCGGCAACCAATTAACCTGCCTCAGA
A01_30468715	TTATATAGTCTCAAAGTTGAATTGAAAGGGAAAAAGTGAACTTGGACAAA[G\T]AAAGGACTTCCACTGCATTCCGGTATCAATGTATCTTGTCCCAAGTTCTT
A01_30468720	TAGTCTCAAAGTTGAATTGAAAGGGAAAAAGTGAACTTGGACAAAGAAAG[G\T]ACTTCCACTGCATTCCGGTATCAATGTATCTTGTCCCAAGTTCTTATTTG
A01_30468721	AGTCTCAAAGTTGAATTGAAAGGGAAAAAGTGAACTTGGACAAAGAAAGG[A\G]CTTCCACTGCATTCCGGTATCAATGTATCTTGTCCCAAGTTCTTATTTGT
A01_30631813	TTCCGCGAATCTAGCCAACAACTGTAGCAAGAAACTCGGAACCCTAATTG[A\G]TTCTGCGTGCGCGGACCGTCCGGACCACCTATGCGGACCGTCCGACCGCC
A01_30631821	ATCTAGCCAACAACTGTAGCAAGAAACTCGGAACCCTAATTGATTCTGCG[T\C]GCGCGGACCGTCCGGACCACCTATGCGGACCGTCCGACCGCCTAATTTGG
A01_30631827	CCAACAACTGTAGCAAGAAACTCGGAACCCTAATTGATTCTGCGTGCGCG[G\A]ACCGTCCGGACCACCTATGCGGACCGTCCGACCGCCTAATTTGGCGCCCA
A01_30631843	GAAACTCGGAACCCTAATTGATTCTGCGTGCGCGGACCGTCCGGACCACC[T\A]ATGCGGACCGTCCGACCGCCTAATTTGGCGCCCAACAATATCAACACCTG
A01_30631844	AAACTCGGAACCCTAATTGATTCTGCGTGCGCGGACCGTCCGGACCACCT[A\G]TGCGGACCGTCCGACCGCCTAATTTGGCGCCCAACAATATCAACACCTGA
A01_30632015	TCGAGACCCACGCCAAGTCCTAAGGATCACCTCCATATTATCTCAAGACC[C\T]GGTGACAGAGTCAAGCCCCATGACGACTTTAAGCTATGAATCTTTTTGAA
A01_30632038	GGATCACCTCCATATTATCTCAAGACCCGGTGACAGAGTCAAGCCCCATG[A\T]CGACTTTAAGCTATGAATCTTTTTGAATTATGTGCTAGCTCTAGACTAAG
A01_31073808	TCCTGATACCATAAGGGACTCTAACTGAGATGGTTATGTAATATGAGTAG[A\T]AAGGGACTCTAACTGAGTTGATTATGTGATATGAGTAGCGCTCCTTATGT
A01_31073847	AATATGAGTAGAAAGGGACTCTAACTGAGTTGATTATGTGATATGAGTAG[C\A]GCTCCTTATGTCTAAATTCGACTCAGCAAATTTTAATTTAGGATTAAAAA
A01_31444174	TAGTCATTTATTTTCTCTCCATCCTAGTATCTGGGAGATTGTTGAAAACG[G\A]AATGCATTTTGATAGTACTGACAATCCCGTTTTCATAAATGAGAAAATAC
A01_31559532	AGTCCTTGACATTTTCTTCAAGGGATTTAGTGCATGCCACGGTTGTTCCC[G\A]TCTCAAGCTTCTTCACCATGTGATCACGGTTATCTTGAGAAGGTTGAGCA
A01_31559553	GGGATTTAGTGCATGCCACGGTTGTTCCCGTCTCAAGCTTCTTCACCATG[T\A]GATCACGGTTATCTTGAGAAGGTTGAGCAATGCACTTCCCTTTTAGTTGT
A01_31559684	TCTTTGAGCTTTTGATATGTATCTTCTTTTGTTCCTGCAAATTCTAACTC[A\G]AAGGAAGATTTGCTTGTCGATGGACAACAAGCATTAGCACATGGTAAAAT
A01_31581651	CCTCGAGGCGAGTTCAGTCGAGGCGCAGACTTCGCAAGCTCGAGTTCGGC[G\A]GCAGTAGTGGGCGCAACGCGTCCATCGTCGGTGTCGGCACACATGGCTCA
A01_31581656	AGGCGAGTTCAGTCGAGGCGCAGACTTCGCAAGCTCGAGTTCGGCGGCAG[T\C]AGTGGGCGCAACGCGTCCATCGTCGGTGTCGGCACACATGGCTCAATCGG
A01_31581669	CGAGGCGCAGACTTCGCAAGCTCGAGTTCGGCGGCAGTAGTGGGCGCAAC[G\A]CGTCCATCGTCGGTGTCGGCACACATGGCTCAATCGGATCCAACGAGAGC
A01_31581678	GACTTCGCAAGCTCGAGTTCGGCGGCAGTAGTGGGCGCAACGCGTCCATC[G\A]TCGGTGTCGGCACACATGGCTCAATCGGATCCAACGAGAGCATGATGGTG
A01_31581679	ACTTCGCAAGCTCGAGTTCGGCGGCAGTAGTGGGCGCAACGCGTCCATCG[T\C]CGGTGTCGGCACACATGGCTCAATCGGATCCAACGAGAGCATGATGGTGG
A01_31581732	GTGTCGGCACACATGGCTCAATCGGATCCAACGAGAGCATGATGGTGGTG[C\G]TGACTTGGTGGGATTTGTTGTGCCATGGCGTCCGTTGGTGGGAGACGAGT
A01_31581760	CAACGAGAGCATGATGGTGGTGCTGACTTGGTGGGATTTGTTGTGCCATG[G\A]CGTCCGTTGGTGGGAGACGAGTCGGGGATGGAGATGCATGGTGTGGTGGG
A01_31725222	GCAGTGAGGTCGCGAGAAACCTGAAGACCAACTTGGTGAAGTACCTAGAG[C\T]CTCAAGTCATAGGCAAGTTGTGTCCTTGATCACTTTTCTTTACCTAATAA
A01_31855238	CTATTTTCTCTTCCCCAACTGTAAATTGCATGCGTATTAGCATATACGTG[T\C]TGTGTATACGCAACAAACCTAGCTACCAGTGTAACAGTAGCAGCGTGGCA
A01_31855251	CCCAACTGTAAATTGCATGCGTATTAGCATATACGTGTTGTGTATACGCA[A\G]CAAACCTAGCTACCAGTGTAACAGTAGCAGCGTGGCAAGTAACTGAGCTG
A01_32058292	AGATTAGGCATGCGAAAGCTGTAACGTATTACATATCATTGCCATCCTTC[T\C]ACTAGAAATCGTGGAGTTCTTCTTCGTTGACACCACCCCGTTTCAACTCA
A01_32058295	TTAGGCATGCGAAAGCTGTAACGTATTACATATCATTGCCATCCTTCTAC[T\C]AGAAATCGTGGAGTTCTTCTTCGTTGACACCACCCCGTTTCAACTCAAGT
A01_32058365	TTCGTTGACACCACCCCGTTTCAACTCAAGTACTGGACTCACCCTAAGGA[C\T]GATCACTACGACTGGAGAGGGGTGGCGCCTCGGGAAAACTACATAAACAA
A01_32097563	TTGCTTTGGTATTTCTACTAGCACAATGGTGTACGGACTTTAATTTTTTG[A\G]ACTTGTTAGGCATAGGTTCTTTCATTTACAACATCTCTGTCATAATTTGA
A01_32734957	TTCTTATTTTCGTGTATTTGGGAGCAAATGCTACATTTTGGTGAAGAAAG[G\A]TAGACATTTGAAATTTGCTCCCAAGGCAGTAGAAGGTTTCTTACTAGGAT
A01_32735027	CCCAAGGCAGTAGAAGGTTTCTTACTAGGATATGACTCAAATACAAAGGC[G\A]TATAGGGTCTTTAACAAATCATCGGGATTGGTTGAAGTCTCTAGCGATGT
A01_33122458	AATATATTTTGGTTTAAAAACAACAAATGTAACTAGAGATACGTCTGCCC[G\C]TGTTCCACATACCATGGAGAGGTGCTAGATATGTTTGTCGCATGAATACT
A01_33122463	ATTTTGGTTTAAAAACAACAAATGTAACTAGAGATACGTCTGCCCGTGTT[C\G]CACATACCATGGAGAGGTGCTAGATATGTTTGTCGCATGAATACTTTTGC
A01_33122495	GATACGTCTGCCCGTGTTCCACATACCATGGAGAGGTGCTAGATATGTTT[G\C]TCGCATGAATACTTTTGCCAAAGCTTGGTCCACTAGGAGAATTATAAAGG
A01_33122497	TACGTCTGCCCGTGTTCCACATACCATGGAGAGGTGCTAGATATGTTTGT[C\G]GCATGAATACTTTTGCCAAAGCTTGGTCCACTAGGAGAATTATAAAGGAC
A01_33426549	CAAGCCTGTAAAATTTGAACGATAGAATGTGATGGTCGATACAGACATGT[G\A]TCGACCTATGGCTAGGCGTGTTTGGTTTCTCGGACTAAAGTTCAATTTAT
A01_33426581	TGGTCGATACAGACATGTGTCGACCTATGGCTAGGCGTGTTTGGTTTCTC[G\A]GACTAAAGTTCAATTTATGTCTTCCAGTTTTGCAATGGCATCACCAGTGG
A01_33452646	TCAGATCTTTATTGTGCATGAGAGTTACGTTTCGTGTTCTAACAAATGTC[A\G]AACCAATTGACTCTTGTATTGGAAGTTGAATCATGCCTTATCTTTTAGGG
A01_33507719	AAAGATATTCTTTAAGTGCTGATATTAGCAAATTGATTCTTACATAAATT[C\A]TATCGAAAGCATGTGAAGCCAATTTGATCGGACCGAAATACGAATGTCTA
A01_33507750	ATTGATTCTTACATAAATTCTATCGAAAGCATGTGAAGCCAATTTGATCG[G\A]ACCGAAATACGAATGTCTATCCAAAGTATGAGAACATGAGAGCTAGTAGT
A01_33507760	ACATAAATTCTATCGAAAGCATGTGAAGCCAATTTGATCGGACCGAAATA[C\T]GAATGTCTATCCAAAGTATGAGAACATGAGAGCTAGTAGTTGTCAATCTG
A01_33507779	CATGTGAAGCCAATTTGATCGGACCGAAATACGAATGTCTATCCAAAGTA[T\C]GAGAACATGAGAGCTAGTAGTTGTCAATCTGCAAGAACTCCAACTTGACC
A01_33507864	GAACTCCAACTTGACCGAACCTAAATCCTTTGAATGTCTATGGGGAGGAT[A\G]GGAACGTGCAAGCTGGTGAGCGTCGGAAGGATGGGAATTACTAACCCTAT
A01_33760517	CTGCAAGGGTGGACCGTCCGGACCAGGGGCGCGGACCGTGCGCGGTCGGC[A\G]GAAAGGAGCAACGGCTAGGAAGTGGTTGGGGGCTATAAATACAACCCCAA
A01_38940331	CGTGCTCAAGACCGCGCACGAAGGAGACGAGGTGACAAAGATCACCAAGC[A\G]AGAGACGATCGAGGGGGAGCTCGGTCGCTTCATGCTTCACCAAGGAGAGG
A01_38940446	TACAACCGCTTGAAGACCTTGGTGAACCAAGTGCGCAACCTCAGGAGCAC[C\A]AAATGGGATGACCATGAGATGGTCAAGGTTATTCTTAGATCCCTCGTTTT
A01_40513525	GCTTATCATATGAATAGGAGTGATCAACCACATTAGCATTGTATACCTTT[C\T]TGTCACCTTGTGACATGAAGCAATGTGGTGATGATGGGCTTGTAGAAGCT
A01_40513527	TTATCATATGAATAGGAGTGATCAACCACATTAGCATTGTATACCTTTCT[G\A]TCACCTTGTGACATGAAGCAATGTGGTGATGATGGGCTTGTAGAAGCTTC
A01_40525753	TTGTAGGTTTTGTTTCGGCGACCCATTGGCTTAGGTTCTAGGGACATTTG[T\C]AGAAGTATGAAGACAAGGAAATAATCAAGGAGACGTGTTGACGGATCGAA
A01_40525759	GTTTTGTTTCGGCGACCCATTGGCTTAGGTTCTAGGGACATTTGTAGAAG[T\G]ATGAAGACAAGGAAATAATCAAGGAGACGTGTTGACGGATCGAAGCAACG
A01_40525869	TTTTTCTCTTGTTTTGGTTGGAGTTTCACGATCAGGATTGTGTTATGAGG[A\C]TGCTAGCCTTTTTGTTAAATGTCATGTTCATGTTTGTGTTGTAAGACTAC
A01_40563765	AGATAGTCTACTCTGTAAGCTCATAAATGAGTCAGTTATGCGCCTATCTT[C\T]GTCTTTCAAAGATCTTATAGTGGATGTGTGTGTGTAAAAAGAGATGAACC
A01_41133986	AGGAATTAGATAATAAACTCAAAAGCACATTGTATAAAAGCAGTCTGGCT[G\A]ATAAAAAAGGAAACAAATATTTTCTACAAAACACAAAAGGGTACCAAATC
A01_41490344	TTGACGAAGCAACTCTGAAGGTCTCACCGTAAATGTTGCATAGGAATATT[G\T]TTGTTGAAGGTATAAACCCCGTATAAAAACAGCTATGTCAAAGGCATGGG
A01_41552607	GCATGTGTGAAAGGTTCCAAGCCGATCCTAAGGAAGTTCACCTTAGGGCT[G\A]TGAAAAGAATCATGAGATATTTAGTTTATACTCCTAAGTTTCGACTTTGG
A01_41552609	ATGTGTGAAAGGTTCCAAGCCGATCCTAAGGAAGTTCACCTTAGGGCTGT[G\A]AAAAGAATCATGAGATATTTAGTTTATACTCCTAAGTTTCGACTTTGGTA
A01_41769576	TGATTGTGTGTGTGTAATCATGATTTACCCAAATAGTGTGAATCGGATGT[C\A]AGTGGCTCAGTGCCTTTAAAAATATTGTCATTTGAGGAGTTTCTTTAATA
A01_41775677	GCTACAATCCGTAACAATAAGAGATCATCAGTCCCAAAACTAGCGAGTTG[C\T]AGTTGACTTCAACTGCTTCTACATGGTGATGCTCGCTCACCTTGCATTTG
A01_41775753	GTGATGCTCGCTCACCTTGCATTTGGATTTACAGCCCGCTAAATTGAGCT[G\A]GTACCTGTTTTTCTCACCCGATTGATAGCTTGTAGAGGGTGTTGTCTTTT
A01_41879649	GGTGCATGGTGACATTATTGGTTATGGGATCATGTCAAAGAGACAAGAAC[A\T]AACTTGTTTATCCGGTGTTAGCCTTGTTTGCTTTTGCTCTTTACTTTTGC
A01_41879758	ATTTGCAAAAGGTAATAGAAATTTGTTTGTGCCCATTCTACTAATGACAA[C\A]CTTTTAAATTGGAGAATGGAAAAGGTGTAGTTGCTGAGTTGCAACAAGGG
A01_41967540	CTTTCTTCCAAGCTCATGCCAGATTCAGCAAAAAAGAAAAACTTTATTCA[A\T]TCTTTGGTGATGGAGGGGCAGTTGCTAACTTCTCAGGAAGACAATTCTAT
A01_41969357	CCACTCTGCGAACAGTGCAGTCTACAGTGCAAAACAGTGCTTATGGGTAA[G\A]CTTTGGGTGAACTGCTGGAGTCAGCCTAACACTTCAACAAATATCAGTCA
A01_42312718	TATTCTCAATTTTGAACCACTCTGCTCTGATCGCTCTCCAACTGAATGCA[C\G]AATGAAGCGGCTCCATCCCACCTTGCTACCCAACCAAACGGACACAAATA
A01_42325131	GCTCTGTTCCCATGGAAGTGGTTGAAAATCCTTCAGCCTTAGAGGTGGCT[G\A]CTACAGAGAACCCGGTCCCCAAGGATGGCGCTAGCGTTTACCCAGCCCCC
A01_42400571	GTGAGGAGTTCATATGATGTCTTCTTGAGGATTCGGTGAAGATATAACCG[G\A]TTAATGGAGTAGCAGGCGGTGTTAATCGCCTCCGCCCAGAACCAGTCCGG
A01_42439672	TCGTACCAGACCTTCGGCGACGAAGCATAGTCCCAACAGTAGCCCCTTCG[C\T]GGTGCTAGATCGTTTTTCGTAACGAGCTTGATCCGTGAAAAAAGTATCTT
A01_42439690	GACGAAGCATAGTCCCAACAGTAGCCCCTTCGCGGTGCTAGATCGTTTTT[C\T]GTAACGAGCTTGATCCGTGAAAAAAGTATCTTGGGCTTCGGGAAGCCAAA
A01_42930466	TTTCTTTGTAGGACGGACATAAGCAAATACAAAAACATCAAATGTTGCCT[G\A]AACAGGGAACCATGTAAATGCATGCTTATTTTTACTGCCATTCATTTCTA
A01_42930469	CTTTGTAGGACGGACATAAGCAAATACAAAAACATCAAATGTTGCCTGAA[C\T]AGGGAACCATGTAAATGCATGCTTATTTTTACTGCCATTCATTTCTACTG
A01_42930504	CAAATGTTGCCTGAACAGGGAACCATGTAAATGCATGCTTATTTTTACTG[C\T]CATTCATTTCTACTGTACTGTAAACCTGTAATACCAGCTGCAGCACAAAG
A01_42930668	TCCAATCTCGCTGAAATATTTCGAGCACACGCGTCCACCTATACACAGGG[G\A]GGCAGGAGACTTCCTCAATACCTCAGATTTAAGCCAACTAATTGACCTCA
A01_43131842	GCAGTGTACTTCATGGTAGGGATGTCGTCCAGGGTAATGAAGCCACCGTT[C\A]TTGTTGTCTCGACTCACGACGCTGTTCTCCTCCTGCCATGTGCAAGTCGC
A01_43234694	TCTTCCACTTCCCTAAATTGTTAACTGCAACAGCCTGTTGTGGCAAGTTG[T\A]AATTTCTTTAGTTGTTCGACTTCTATCGATACAATGGAACAGAAGACTAA
A01_43262531	AAGAGGAGCTCAACAACTTCACGAGGAATGAGGTATGGCATCTTGTTCCA[C\T]GTCCTAACCAAAATGTTGTAGGAACCAAGTGGGTATTCCACAACAAGCAA
A01_43262574	TGTTCCACGTCCTAACCAAAATGTTGTAGGAACCAAGTGGGTATTCCACA[A\G]CAAGCAAGATGAGCATGGTGTGGTGATAAGAAACAAAGCCCGACTTGTGT
A01_43262621	ACAACAAGCAAGATGAGCATGGTGTGGTGATAAGAAACAAAGCCCGACTT[G\A]TGTCCAAGGGATATTCACAAGTCGAAGGTTTGGATTTTGGTGAAACTTAT
A01_43262687	CACAAGTCGAAGGTTTGGATTTTGGTGAAACTTATGAACCCGTAGCTAGG[C\A]TTGAATCAATTTGCATATTACTTGCCTATGCTACTCACCATGGCTTTAAG
A01_43287885	CTAAAAGCAACTGCATAACCTCAACCCCACATACAGCTAGTCCACTTTAG[C\T]CAAACGGGACATTTGCTGAGTACGTTGATGTGCACTCACCCTTGGTTTAC
A01_43287959	GTTGATGTGCACTCACCCTTGGTTTACAAACCACCCCACCCTAGGTTGTC[C\T]CCATTGTACTCAGTGCTCAGGAGGTGATGCTGGCAGCATGGAGGACTTCG
A01_43287989	CCACCCCACCCTAGGTTGTCCCCATTGTACTCAGTGCTCAGGAGGTGATG[C\T]TGGCAGCATGGAGGACTTCGAGGAGTTCCAAGAATATGACGAGTTTTAGT
A01_43299928	AGATGAAGGGTGTGCCATGGCTTTAAACAACCTTCGTTCTGAAGTAATTG[A\T]GCTAAGGAACGAAGGTCTTGAGAAAGATAAAATATTACATTCATTGGTGA
A01_43300016	CATTCATTGGTGAATAAAATAAGAGAAGACGAAGCTGCTTCCAAAGCTCA[A\G]GCTGAAGCCTAGAAGCGCGAAATTGAGGATCTTCGGAAGCAGCTAGCCGA
A01_43300017	ATTCATTGGTGAATAAAATAAGAGAAGACGAAGCTGCTTCCAAAGCTCAA[G\T]CTGAAGCCTAGAAGCGCGAAATTGAGGATCTTCGGAAGCAGCTAGCCGAA
A01_43300109	CTAGCCGAAGCTAAAGAAAAATGCGCAGTTGCAGAAGCTAAACGAGAAAT[C\T]AGTGAACGATGGATAAATCATTTAGAGAAAAACGTTAAAGAACTTCGTGC
A01_43300191	ACGTTAAAGAACTTCGTGCATCCAAGGAAAGGTGTTATGAAAAGTTTATA[G\T]AATGTGTTAAGAAAATAAAAACTAGCTTCGCCAACGTTGGCGCGTATTCA
A01_43352214	TTCTTTCATTATGATATGTGTTATTCCAATATTTTTGTTGGTAGTTCACT[G\A]CTGTAATATTGGTTAATCCCCTTCTGGTTCACTAACATTTAAATCTCACT
A01_43404455	AGTACATGAGTTTACCACCAACTTGCATTGTCACATCTAGCCATTTTGCT[T\C]GATCCCCTATCATAGATATGTGAACTCATTTTTGAATCTCCTTGTTTCAT
A01_43404476	CTTGCATTGTCACATCTAGCCATTTTGCTTGATCCCCTATCATAGATATG[T\C]GAACTCATTTTTGAATCTCCTTGTTTCATAATGGTGTCTCCTTTATGACT
A01_43404499	TTTGCTTGATCCCCTATCATAGATATGTGAACTCATTTTTGAATCTCCTT[G\T]TTTCATAATGGTGTCTCCTTTATGACTTTTTGTGAAGTAGCCTCTAGTAT
A01_43629355	GACATTATGATGTAATAAAGTACTTATTTCCGCTATTATTTTGAGCAATG[C\T]GTGATGATGTCCAATTATGTAATCGCAGTGTATGTGAATTTCTGATCCTG
A01_43629393	TTTTGAGCAATGCGTGATGATGTCCAATTATGTAATCGCAGTGTATGTGA[A\T]TTTCTGATCCTGGCACGTACATGGTTCGCATTCGATTTACCTTCTAAAAC
A01_43753547	TCCTCCTCCTCCTAAAGGTGATTTGTCGCACCGCATGTACGTCTCTATAG[C\T]CGGATTACTTCTTTTTGTATTTTTTGGACGCGTTAAGAATTTTTAGGGAT
A01_44187731	CATTGGATTCTCATCCAACGGTGGTGATTAGATCCAGTGTTGGGGCAATC[G\A]CGACCATGATCTCACGTTGGACGGTTTTGATTAGATCGCGACATTTTAAA
A01_44187769	GTTGGGGCAATCGCGACCATGATCTCACGTTGGACGGTTTTGATTAGATC[G\A]CGACATTTTAAACTAGGCGCCGTCGGATTCAGATCAGGTGGCTCTAGGCG
A01_44350810	AATGTTCTTTTGTCAGGTGAAGGATCCTTGAAGGAAAATCGTGCATCAGA[G\T]CAAGTGGGCGCTCCAAGTGATCAAAAGGTGGTCAAGGTTGTTTATCATAT
A01_44389364	AATAATCTATTGTAATTTCATTTTTTGTCCTTTACATTTATGTCCTAAGA[G\T]ACATCAAGAAGGTATGTCCTTCAACATTATGTAATAAATCCGATTTACAC
A01_44389380	TTCATTTTTTGTCCTTTACATTTATGTCCTAAGAGACATCAAGAAGGTAT[G\A]TCCTTCAACATTATGTAATAAATCCGATTTACACCATCGTGTGTAACAGC
A01_44963822	GGAACACGTGTCGCCGTCTTTACGTTCGTCATATAGTGTGTTTCTTTTGG[T\C]TGTTTAGTTTTTTTTAATTTCTGGATATCTTTGCGGCTTAATAAGATTGG
A01_45224909	GGGACTGATTGTTGAATATATACCCAAGTGACAATCATAATCCACGAGAA[C\T]GCTAATATGCCTTTTGGGTAAATCCCATTAGCAAGGGGCTAGCCATGGAC
A01_45961452	TTTTGTTAGATGCAGAGAGTTATGAGGTTTTGAATTTATGGGTCATGCTC[C\T]GTCAGGTTCTGGTGGCAGATCTTGTATGTCGCCTTACAAGTCAAATTAAA
A01_46139881	AAATAAATCACAAACAGGAACTTACCTTTCCAGGTCCGAGTTCATAACTT[A\T]TCTCAAGCCCCTTGCCCATAAGATTCTTAACAGTGGTTTCCCATTGCACC
A01_46155861	CCTTGTTAATGGGAAATGGGTCGCGTGCTCATGTTCTTGGTGTTGGTACG[G\A]TCATTCTGAAGTTTACTTCGGGAAAGACGGTGCCATTGAAGAGCGTGCAG
A01_46156018	GTACAAAGTTGTTCTTGAGTCTAATAAATGTGTTGTGTCGAAACATGGTA[T\A]TTTTGTTGGTAAAGGATATGACTGCGGAGGCTTGTTCCGCTTATCACTGC
A01_46464358	TACATTTAATTCTGTATTTATTAATAGACTATATTTATAGACACTCTATT[G\A]TATAATAGAGTCTTTTAGTTATCTCTTGTGCTTGGAAAACCGTTTTGGTG
A01_46589253	TAGCTTAATGGATAAGTCTCAAGCACAACATGTTAAATGTGTGATGAGTG[A\G]CATTACGAGTCTCATGTAGCATGCTAGCACATGGCTTAGGCTACAAAATA
A01_46589302	GACATTACGAGTCTCATGTAGCATGCTAGCACATGGCTTAGGCTACAAAA[T\C]AATTGAGACCACTACATAGTATGTGCATTGGCACTGTAACCGTGCGTGCG
A01_46589309	CGAGTCTCATGTAGCATGCTAGCACATGGCTTAGGCTACAAAATAATTGA[G\T]ACCACTACATAGTATGTGCATTGGCACTGTAACCGTGCGTGCGCATGCAT
A01_46589323	CATGCTAGCACATGGCTTAGGCTACAAAATAATTGAGACCACTACATAGT[A\G]TGTGCATTGGCACTGTAACCGTGCGTGCGCATGCATAATGTATCGTAAAA
A01_46589333	CATGGCTTAGGCTACAAAATAATTGAGACCACTACATAGTATGTGCATTG[G\A]CACTGTAACCGTGCGTGCGCATGCATAATGTATCGTAAAATATAATAAAG
A01_46589338	CTTAGGCTACAAAATAATTGAGACCACTACATAGTATGTGCATTGGCACT[G\A]TAACCGTGCGTGCGCATGCATAATGTATCGTAAAATATAATAAAGTACTA
A01_46589347	CAAAATAATTGAGACCACTACATAGTATGTGCATTGGCACTGTAACCGTG[C\T]GTGCGCATGCATAATGTATCGTAAAATATAATAAAGTACTACAGGAGATG
A01_46589376	TGCATTGGCACTGTAACCGTGCGTGCGCATGCATAATGTATCGTAAAATA[T\C]AATAAAGTACTACAGGAGATGCTGATCACCAATTACATTATGCCAGGTGT
A01_46702796	GTTAAATTGTTCTTAAGATAAAAGGATTGAAATGTGAACTGTAGGCATCA[G\T]CGTGTACAATAATGCATTTGGTATGGCGTGATGACAGGCACTATTACCTG
A01_46867611	TGAAATTTGAGCTTGTATATATACCAAAATACATCTAGCAACCCAATAGC[C\T]ACTAATAGTAAGGCAAAGAAGAGAGCAAAATAATTGGCTCACAAGATATG
A01_46867667	TAGTAAGGCAAAGAAGAGAGCAAAATAATTGGCTCACAAGATATGTTATC[C\T]TGTCCATGAAGACACCAATATCACAAGAACAATTCCTTTGATGCTTGGGC
A01_46867669	GTAAGGCAAAGAAGAGAGCAAAATAATTGGCTCACAAGATATGTTATCCT[G\A]TCCATGAAGACACCAATATCACAAGAACAATTCCTTTGATGCTTGGGCTG
A01_46867703	CAAGATATGTTATCCTGTCCATGAAGACACCAATATCACAAGAACAATTC[C\T]TTTGATGCTTGGGCTGCTGGCGCCCTTATAAAAAGAAATCCCCGCAATAA
A01_46867725	GAAGACACCAATATCACAAGAACAATTCCTTTGATGCTTGGGCTGCTGGC[G\A]CCCTTATAAAAAGAAATCCCCGCAATAAGAGAAAAACAGGGAACTCTATT
A01_46867727	AGACACCAATATCACAAGAACAATTCCTTTGATGCTTGGGCTGCTGGCGC[C\T]CTTATAAAAAGAAATCCCCGCAATAAGAGAAAAACAGGGAACTCTATTGA
A01_46867812	CAGGGAACTCTATTGAAATCTATCATGCAACCAGTAACTTGAGTTCATCC[G\A]TTAACTCGTTTGTACGAGTGTAAGACATGACTTATGCCAATAAATAAACA
A01_47130443	GAGTGTGGCAAGTGCGGTAGACTTGGTCATAATTCACACACTTGTCGTTG[G\A]CAGATTACTGAGGTTTGTATTGTTTAGTATTTTTATATTACCTTTTTTAT
A01_47130451	CAAGTGCGGTAGACTTGGTCATAATTCACACACTTGTCGTTGGCAGATTA[C\G]TGAGGTTTGTATTGTTTAGTATTTTTATATTACCTTTTTTATTTAATAAG
A01_47130486	GTCGTTGGCAGATTACTGAGGTTTGTATTGTTTAGTATTTTTATATTACC[T\A]TTTTTATTTAATAAGTACATATTACTTTCTAACCTTAATTTGATTTTGTA
A01_47341403	CTATTTAATCTCCATCTTTAAGTTCAATTATCATGTGAGGTTCTAGGCTG[C\T]TCATAACCGTGAGCACGACTGATATATCAGTTTTACACTCTGCAAAGGTG
A01_47341410	ATCTCCATCTTTAAGTTCAATTATCATGTGAGGTTCTAGGCTGCTCATAA[C\T]CGTGAGCACGACTGATATATCAGTTTTACACTCTGCAAAGGTGGCACAAC
A01_47341412	CTCCATCTTTAAGTTCAATTATCATGTGAGGTTCTAGGCTGCTCATAACC[G\A]TGAGCACGACTGATATATCAGTTTTACACTCTGCAAAGGTGGCACAACTT
A01_47341449	GCTGCTCATAACCGTGAGCACGACTGATATATCAGTTTTACACTCTGCAA[A\C]GGTGGCACAACTTCACTCACAGGTCGTGTATGTACTCTATCCTAGGTTTG
A01_47341510	CTTCACTCACAGGTCGTGTATGTACTCTATCCTAGGTTTGCAAGTCCCTT[T\A]TTTCACTTCCGAGGTGAATGCCTAGGAATCCACTATGAGGCTTTCACAAA
A01_47341513	CACTCACAGGTCGTGTATGTACTCTATCCTAGGTTTGCAAGTCCCTTTTT[T\C]CACTTCCGAGGTGAATGCCTAGGAATCCACTATGAGGCTTTCACAAAATA
A01_47341611	ATATACTTAGCACAAAGCAACCCGATAAGGTTTCCAAGTCGGTGTGGTGA[T\C]CCTCTGGGAGAGGTAACTCTACGATAATACCAACCTAAGTTAACATGAGC
A01_47341633	CGATAAGGTTTCCAAGTCGGTGTGGTGATCCTCTGGGAGAGGTAACTCTA[C\A]GATAATACCAACCTAAGTTAACATGAGCTACCACCATCTACCTCTCTCCC
A01_47373087	CATAATCTTTTTTATACATATATAAACATATGGTGAACCACTTTCTCCTT[C\T]TTAGAAAAGACAAATATGATATATCTAAGGTTATGGATTAAAAGATTATG
A01_47816758	GTCATAAAGTATGGCAATGTGCCAAATTTCATCTGATTATATGTTTCACT[G\A]TGGTTGTGTGACTGGCATTCTGGCAATATTATTACTGTGCAATATATAGT
A01_48215256	TATCAATGGTGCAATCTTTAGCGAAAGTCATTGGTAAAGTCTTTGTTCTA[T\G]CTACTAGGTAGGACAAGATCTAGATACCCACATATCCCAAGAAACTTATG
A01_48215289	GTAAAGTCTTTGTTCTATCTACTAGGTAGGACAAGATCTAGATACCCACA[T\C]ATCCCAAGAAACTTATGAGAAGGTAAGTCTTTAATTTATGACTAGTGTTT
A01_48529525	TTGTTTATCTTAAGTGGAAATAGTGAGCAGAGAAGGGGTTATCGCTCGAT[A\G]CTTAGACGGCTGAAGGGGCGAGTTTGTAGGGATTCACATCACTGGTCATA
A01_49055408	ATGAATTAAAATTCAAGACACCCACAACAAATGCCAACAAGAAATTCAAA[C\T]TGTAAGGCGCATGATGGTGATAAGAAAAAAATCAAGAGTACTCAAAAGAA
A01_49055418	ATTCAAGACACCCACAACAAATGCCAACAAGAAATTCAAACTGTAAGGCG[C\T]ATGATGGTGATAAGAAAAAAATCAAGAGTACTCAAAAGAATAATTACCAA
A01_49055560	ACATGGGAATAAAATTATGGGCATGTTTGGTTCTATGCCTAGGATGCCAC[G\A]CCTAAGCTTAGTTAGCTGCCACATTTGTGGCTTGCCTAACCTGCCTTAGC
A01_49056514	CGTTTCGGAGATCCATCAAAGTAGTGTTGATTTCATCTCCTATCTTTGCC[A\C]TGCGACTCTGTGGTCTCACATCTCTCTTGACTGGTATGGCATCTCCTCTT
A01_49056519	CGGAGATCCATCAAAGTAGTGTTGATTTCATCTCCTATCTTTGCCATGCG[A\G]CTCTGTGGTCTCACATCTCTCTTGACTGGTATGGCATCTCCTCTTGGACG
A01_49056568	GACTCTGTGGTCTCACATCTCTCTTGACTGGTATGGCATCTCCTCTTGGA[C\T]GCTTGATTCCAGAGCTAGATGAGCTCTGCTCGATAACTTGAGATGGAATT
A01_49056674	AGATGGTAAAGTGTCAGAGTCATCACCTAGGTCATCCTCAGGTTGACCAT[G\A]GTTGGAGACATCATTGCATATGTCATCATCATTATCATTATCATTATCAT
A01_49056683	AGTGTCAGAGTCATCACCTAGGTCATCCTCAGGTTGACCATGGTTGGAGA[C\T]ATCATTGCATATGTCATCATCATTATCATTATCATTATCATCGACATGTT
A01_50728473	CGTTAATACGTGATGTGTTTCGTGGCATGCGGAGCAGACGCGAACGCTCA[C\T]AATGTCACCGTGTTGTCCCGTCTGAATCGACGCGAGTGGTCAAGTCTTGA
A01_51042522	ATGGCAATGAAGTCCTCTTTTTCTTGCCCATAGTTTGAGGCACCGCAACA[A\G]ATATTGAAATTTCTGCATTCATACTCCATAAAAAAGAGAAAATTAGAATA
A01_51042616	TAGAATAGGAAGAGCAGTAGCAAGAAAGGTTTGAAGTCATAAAAAGTGCA[G\A]CAGACTTCAACAGTGCTAACAAAAAAGGACATATGATTTGACATGACAAA
A01_51042637	AAGAAAGGTTTGAAGTCATAAAAAGTGCAGCAGACTTCAACAGTGCTAAC[A\C]AAAAAGGACATATGATTTGACATGACAAAACACATTAACCAGGACCAAAC
A01_51042643	GGTTTGAAGTCATAAAAAGTGCAGCAGACTTCAACAGTGCTAACAAAAAA[G\A]GACATATGATTTGACATGACAAAACACATTAACCAGGACCAAACTGAGAA
A01_51197303	CCTTCTTGTCTTTTTGGGATTCTTTCCTCTTTCATCATTGAATTGCTACC[A\C]TCTTGTGAACTCTAGTCCTTTGGTATTGACATGCTTGTATCCCTTTAACA
A01_51200003	TGGCATTAATCGCCAAAACGAGGTCTTTTGAGAGCCCTTTTACTTTCTCC[C\T]CAATGGTACATATAATTATGAGTGAATATTATACCAGAGTGGAGAGCGGT
A01_51200024	GGTCTTTTGAGAGCCCTTTTACTTTCTCCCCAATGGTACATATAATTATG[A\T]GTGAATATTATACCAGAGTGGAGAGCGGTGCGGAGTGACGGCAAAGGGTA
A01_51200063	ATATAATTATGAGTGAATATTATACCAGAGTGGAGAGCGGTGCGGAGTGA[C\T]GGCAAAGGGTAAATAGTACCGATAGAGTGGAGTGGAAGCCTTGTCTTCGC
A01_51505314	TATGCTCGGGAACAGGATCTGGATGTCGCCTAGAGGGGGGGTGAATAGGC[G\A]AAAAATAATTATCACTTTAAAACTGCATGAAAGCATTATAAATAGAGACA
A01_51751776	CAAAAAGATGGAGAATTGGGTACACTAGTGTGCCATCTGCCATGGGATCT[G\C]AACAACTGCATATTGTGCTTTTTTGTGCAGGTTGCCACTGGCAAGATTAG
A01_52318430	AAATGTTTATGGAGAATAATGTCGAGGGCTTAGATAAGAAGAAGAAAAAC[G\A]CAAGTTCTTTCTTGCAAGGCGTTGCTTCTATATATGAGAATTCAACCCGA
A01_52318431	AATGTTTATGGAGAATAATGTCGAGGGCTTAGATAAGAAGAAGAAAAACG[C\T]AAGTTCTTTCTTGCAAGGCGTTGCTTCTATATATGAGAATTCAACCCGAA
A01_52318444	AATAATGTCGAGGGCTTAGATAAGAAGAAGAAAAACGCAAGTTCTTTCTT[G\A]CAAGGCGTTGCTTCTATATATGAGAATTCAACCCGAAGCAACACAAAGCA
A01_52318554	AAGAATAGTGCAAGAGAACTTAGAGAGGGAGAAGAATAACAAATCACAAG[C\T]AATAAACACAAGTGACACGGGTGATTTGTTTTACCGAGGTTCGGTTCACC
A01_52318563	GCAAGAGAACTTAGAGAGGGAGAAGAATAACAAATCACAAGCAATAAACA[C\T]AAGTGACACGGGTGATTTGTTTTACCGAGGTTCGGTTCACCAAGAACCTA
A01_52318576	GAGAGGGAGAAGAATAACAAATCACAAGCAATAAACACAAGTGACACGGG[T\C]GATTTGTTTTACCGAGGTTCGGTTCACCAAGAACCTATTCCCCATTGAGG
A01_52318642	GGTTCGGTTCACCAAGAACCTATTCCCCATTGAGGAGTCCACTAAGGACG[G\A]GTCTTTTTAAACCCTTTCCCTCTCTCCAACGGTCACTAAGAACCGCGAGT
A01_52395951	GGAGTCCTCTGAGTTTGGCTACTATCTGTTCTACATAAGGCGCAGAAAGT[T\C]GGGGCTTAAAAATGACGGTTAGTTCCTTTACTTCACTGCTCTATGTTGCT
A01_52395952	GAGTCCTCTGAGTTTGGCTACTATCTGTTCTACATAAGGCGCAGAAAGTT[G\T]GGGCTTAAAAATGACGGTTAGTTCCTTTACTTCACTGCTCTATGTTGCTT
A01_52475776	GATACTAACCATGGTAATTGCATTTTATGGATGAGTAGAGGACTAAGCAC[T\C]GCTACGTGAATATATAGTTACTTAGCCTACTGCATGTTGAATCTCACTCT
A01_52475805	GATGAGTAGAGGACTAAGCACTGCTACGTGAATATATAGTTACTTAGCCT[A\G]CTGCATGTTGAATCTCACTCTAGAATTTATGAACCCTGAGGGAAAAGTAT
A01_52756292	CAAACATCATCGAGTCCATTGCACCAATGTGGTCTCAGAAACGACCTAAT[A\G]CGTGCAAGAGTCAAGAACACGAGAGACGAGCACCCTGTGGTAGTGCCCGT
A01_52763678	CGATCCCATTAGCATCATCAAATGAATGCCAAAGCTGCAAATAAAAAGCA[A\T]CCACGGTAAGAGTTAGAAGCTGAAATAACCAAACAAAATTTCAACAGCCA
A01_52763732	CGGTAAGAGTTAGAAGCTGAAATAACCAAACAAAATTTCAACAGCCAAAA[A\C]GTAACTCACTTATTCATGATTTACCAACCTGAGAGCTATTTTCGTTCATT
A01_52763796	TCATGATTTACCAACCTGAGAGCTATTTTCGTTCATTGTTCCTTTAGGCT[C\T]TTGCAATCTAGAAGTCATTAATGATAGATCTCCCTTGACAGTGTACTGGG
A01_53149987	AATGAGATCAACAATACCAGCCTTCTGAAGGGGAGCTACCCGACAGCATA[G\A]GACGACATCGCAGGCTATAGCGATTTCAAAAAGCTGAAAAAATTGAAAAT
A01_53150055	TAGCGATTTCAAAAAGCTGAAAAAATTGAAAATTTCATGAGTTGCTGACA[G\A]TAGAATTTACTCACTTGGTAAGATTTTAGTATGATAGTATACCTTCTCCT
A01_53334914	GTTCATGCCACATATAAAAATGTTTCAATAGCACATACACATAAACGAAA[T\C]ATAGTTTTAGTCTGATCAACACAAATATAATACTACAATATATCCATTTA
A01_53334928	TAAAAATGTTTCAATAGCACATACACATAAACGAAATATAGTTTTAGTCT[G\A]ATCAACACAAATATAATACTACAATATATCCATTTATTGAGAGCTCCCCC
A01_53334947	CATACACATAAACGAAATATAGTTTTAGTCTGATCAACACAAATATAATA[C\A]TACAATATATCCATTTATTGAGAGCTCCCCCTAAGTCAAATATCCCTTGA
A01_53334951	CACATAAACGAAATATAGTTTTAGTCTGATCAACACAAATATAATACTAC[A\G]ATATATCCATTTATTGAGAGCTCCCCCTAAGTCAAATATCCCTTGAAAAT
A01_53334956	AAACGAAATATAGTTTTAGTCTGATCAACACAAATATAATACTACAATAT[A\G]TCCATTTATTGAGAGCTCCCCCTAAGTCAAATATCCCTTGAAAATAGTGA
A01_53334977	TGATCAACACAAATATAATACTACAATATATCCATTTATTGAGAGCTCCC[C\T]CTAAGTCAAATATCCCTTGAAAATAGTGAGCTCAATCCTTTAATTTATCT
A01_53831426	AGAAAATTGTGGACAAGCGATAATGAATTGGAACTGATACACTACAACTT[T\C]TCTGCATCTAATAGGTTACTTTCAGATGTGTCCTTGCCGATTTTGAGAGA
A01_53831465	CACTACAACTTTTCTGCATCTAATAGGTTACTTTCAGATGTGTCCTTGCC[G\A]ATTTTGAGAGAGCTCGTTCCACATTACCTGCAGGAAAGTGGAAAGGTTTG
A01_54267706	TCCTGCCAATTGTTTTGATGAAATCATGGGAAAGCTACAATGAGACACAC[G\A]CACAGTTGCACACATACCCAATCTATACATGAACTTTAGTTTATTATAAT
A01_54352149	GCTCGAGTAGTTATTTGAATTGTATATACAAAATTTTGCTACAAAGGCAC[A\G]ACACTTGAAAAAGATGATTAGTATAACAAATAATCCTAATAGCCTCTACT
A01_54352168	TTGTATATACAAAATTTTGCTACAAAGGCACAACACTTGAAAAAGATGAT[T\C]AGTATAACAAATAATCCTAATAGCCTCTACTTGCTCTAGCTCTAGATTAC
A01_54352256	AGCTCTAGATTACTCAAGTAAGCCCCTATACATAATTCTAATAGGAAACG[A\G]TTTATAATCTAAATAACAACACACAAGACTACAAGCTACAATAAGCCACT
A01_54352280	CCTATACATAATTCTAATAGGAAACGATTTATAATCTAAATAACAACACA[C\G]AAGACTACAAGCTACAATAAGCCACTCTAGCTAGCAAAACTAGTGAGCAA
A01_54772992	CTATATTAAAAATGTTGATTGATTGTTCTGATGATCAATGCCTGATTTGC[T\C]TCTTTGATTGATTGAAATATTGTAGACGGGCATCTTAGTATGTACCACCA
A01_54773031	GCCTGATTTGCTTCTTTGATTGATTGAAATATTGTAGACGGGCATCTTAG[T\C]ATGTACCACCATAAGGTAATGTATTAGCTTTAGTGGATAACACACTAATC
A01_54773117	GATAACACACTAATCTACTTAGCTAATAAATCCCCCGCAGTAACATTCCT[C\T]GTAATTTCTCGCCTTGTCCACAATCCTTTCTTTCGTACCCTGTGTTTCTA
A01_54773151	CCGCAGTAACATTCCTCGTAATTTCTCGCCTTGTCCACAATCCTTTCTTT[C\T]GTACCCTGTGTTTCTAACCCAGATGGGCTACCCCTATAGTGTTAGAAGAG
A01_55079806	ATTATGGCGCATAATTTGAGCATCTAAACTTAGGCATGTTAGGCAAGTGT[A\G]GTATAAAAATGTGTGGTAATTTTTGACACCTTAGGGCTAGTTTGGGAACA
A01_55079953	TTCCCTCGTGAAAATAGAAATCCCTTAGAAAATAAGGTTCCCAAGCTAGC[T\C]CTTAGGTATAGAACCAAACAAGCCCTTAATAGTGTCACATCAGTATTTTA
A01_55329747	TGACAATGAGAGTGCAATCCGCATGGCGGATAATCCCGTTGAACACAGCC[G\A]CACTAAGCACATAGGCATTCGGTATCACTTTCTGAGATATCACCAACAAA
A01_55645321	GCTGATGTCAGTCTCCAGCTTCGGGAAACCAATACTCTTCGACAGAGTAC[C\T]GATAACCTTCGCTCCGGTTCGGTCTCGGAGACAGCCTAAGCTTTCATCGT
A01_56749494	GATCACATTAGACACGGTTATTTAGTGCCAGCTCGAACTTTTCTATATAC[A\T]TCCAACATTTCACTTTGGTATTTTGTAGGCTGCTTGGAAGTACTATCATT
A01_56997918	TTGTCAATTAATACTAGTTGAAGCACCAAATTGTTACTCCCCCTAAATGA[G\A]TGTTCTCCTTTTAGGAAGAATTTTCTCCCCCATTAGAGACGAAGAAAAGC
A01_56997983	GAAGAATTTTCTCCCCCATTAGAGACGAAGAAAAGCTCCCCCTGACAGAG[A\T]TCTTCTACTTAGAAAAAAGCATGTGACAAATAGAGGTGCAAGACATGATT
A01_56998057	TGACAAATAGAGGTGCAAGACATGATTTGAATAGACTAACTTCCCTTATG[A\C]ATAGGTAACAAAATATGAGTCAACAATATATGCATTTTAGCAACACGGGA
A01_56998087	ATAGACTAACTTCCCTTATGAATAGGTAACAAAATATGAGTCAACAATAT[A\G]TGCATTTTAGCAACACGGGAAGTATAAGATATGAAGTATAGTCTGGTCAA
A01_56998129	AACAATATATGCATTTTAGCAACACGGGAAGTATAAGATATGAAGTATAG[T\C]CTGGTCAAATATTGGAGAAGACATGTAAATGATATTAAATGTAGTCTCAA
A01_56998132	AATATATGCATTTTAGCAACACGGGAAGTATAAGATATGAAGTATAGTCT[G\C]GTCAAATATTGGAGAAGACATGTAAATGATATTAAATGTAGTCTCAAAGA
A01_57108857	CCGTAAAATGTGAGGTTAGCGGAGAGAGTAGAAATCGCATAAGATTTTTT[C\T]TGCTTAGAAAAAATAAGGGAGTTCAGCTGAGTGAGTAGAAATAACAGAAG
A01_57154232	ACACATCCTTATGGACTTGAATGTTAAAACTATAGTTTTCACATATTATT[C\T]TTATCTTTATATTATGAATTGTATACCAAATTATTATGAATTATACTAAA
A01_57154258	AAACTATAGTTTTCACATATTATTCTTATCTTTATATTATGAATTGTATA[C\T]CAAATTATTATGAATTATACTAAATTATTTATGAAAAACTTCTTACATCA
A01_57154382	CCACTACGAGTCGATGTCCATAGATTAGGACGACTCGGGGTGTCACGGTT[C\A]TGGCACCATATGCTTCTCCAACAGGTCGCTCGTGCACACCGCTAGACAAT
A01_57462698	CAGGAGCGTGCTATGAAAAAGCGCGAGGAAGCAACTTATGAGGAAGCACG[A\G]CAGGCTCTTGAAGAATACGATGATTCCTTGAAGAAATTAGAGGACAATAA
A01_57893057	GACGGAGGAAGTATTAGGTTAGAGGACAGAGGAGCATATATATGTGCAAC[T\G]TTAGGAATTCGGCTGGTTAGATTCTCCTCTTTTTCATATTTACGTATCAA
A01_57893059	CGGAGGAAGTATTAGGTTAGAGGACAGAGGAGCATATATATGTGCAACTT[T\A]AGGAATTCGGCTGGTTAGATTCTCCTCTTTTTCATATTTACGTATCAAGT
A01_57893176	ATACAACAGATCATCATTTGCCTTACGCGGTAGACGTAGTACACCTTCAG[A\G]GAAGCAATTTGTGACCATGCATTATTTATGGATTATTATGAATGGTATAT
A01_57893177	TACAACAGATCATCATTTGCCTTACGCGGTAGACGTAGTACACCTTCAGA[G\A]AAGCAATTTGTGACCATGCATTATTTATGGATTATTATGAATGGTATATT
A01_57944843	TGACAATAACTATCATGTGGCTCGTGAGCCAAACGAGTAAGCTTGAGCTC[G\A]TTAACGAGCCGAGCCGAGCTGCTCTTCTAGCTCGGTTTCTTAACGAGCCG
A01_58054258	GAAAAGATGCAAGATACAACCATAGTCAAGCTAATATGTTACAACAAAAC[A\C]CTTCATCTATGCACTTCAAAATAGCAAATTTCTCAATTTGGATATCATTA
A01_58165551	TGAGCCAAATATACTTGATTCTCAAAACTTTGATTGAAACATTGCACACA[T\A]AACTATTTCATATACCTTTGATCATGTCTCTTTCATCTGGTGCAAAGACA
A01_58165553	AGCCAAATATACTTGATTCTCAAAACTTTGATTGAAACATTGCACACATA[A\G]CTATTTCATATACCTTTGATCATGTCTCTTTCATCTGGTGCAAAGACATA
A01_58251701	ACCGTTTGAGAGAGGGAAAGGGTTGAAATAGACCCGGTCTTTGTGACCTC[G\C]TCAACGGGGACTAGGTTCTTTCAAACCGAACCTCGGTAAAACAAATCATC
A01_58251724	TGAAATAGACCCGGTCTTTGTGACCTCGTCAACGGGGACTAGGTTCTTTC[A\G]AACCGAACCTCGGTAAAACAAATCATCGTGTTCACTCGCCTTGATTCTTG
A01_58251800	TCGTGTTCACTCGCCTTGATTCTTGTTTGATTTGTTTTCCCCTCTCTAAC[A\G]TTTCCTTGCTAGTGTGAATTTGAGTTGGCTCCCATACGTCATCCGCAATC
A01_58251838	CCCCTCTCTAACATTTCCTTGCTAGTGTGAATTTGAGTTGGCTCCCATAC[G\T]TCATCCGCAATCTTTGAGCAACTCCTAGCTAAGAGAGATATTCTTTTGGA
A01_58251846	TAACATTTCCTTGCTAGTGTGAATTTGAGTTGGCTCCCATACGTCATCCG[C\T]AATCTTTGAGCAACTCCTAGCTAAGAGAGATATTCTTTTGGACTTGAATT
A01_58423782	GTTTCAGCACACACATTTTCAATAATCAAGGGACCTGAGAACCACCCAAC[T\A]GGAGACGCCATGAACTTGAATCCATCCATCCCAAGGCAGGTGAATCCTAC
A01_58423787	AGCACACACATTTTCAATAATCAAGGGACCTGAGAACCACCCAACTGGAG[A\G]CGCCATGAACTTGAATCCATCCATCCCAAGGCAGGTGAATCCTACAGCGT
A01_58424628	TCCTGTGTTGACACCGCTTTTGTCATTGACTGTATATCTCAGTTTTTGTC[A\G]TAGGTGCAATCTAGTTTAGAAATTTTCACTGCTTTATTTTGAAGTTGCTA
A01_58439818	CACAAGTCTTATGATTTTCTTTGCTATTCATTTTGGGCTTGCACATCAAG[T\C]CACAAAAGCACATTAGTTCTTTTCATAAGAACCACAAGAGAAAGGGAGCA
A01_58718127	CTTGGTGAGCTGTGTAAACCCCTCCATTGTGTGTGTTCAGGAAACCAAAC[C\T]CTCCTTTTAATCACTGGGATTTGGCTTTCTGCCTTGGCTCTGAGTTTGGT
A01_58718131	GTGAGCTGTGTAAACCCCTCCATTGTGTGTGTTCAGGAAACCAAACCCTC[C\T]TTTTAATCACTGGGATTTGGCTTTCTGCCTTGGCTCTGAGTTTGGTGACT
A01_58723699	TAGTTAAAAATCATGTCTAATTCAGTGTTATATACCTAAATAAAAAAGAG[G\T]GTGTACCCATGCTTCTGCATATTTGCCGAGGCTATGGTTGCCTTAGTGGT
A01_58723796	TGGTGGGAGGGACCTTGCATCATCAAACTCCGTTCCCGGTTAGCGTTGTG[T\C]GCCTCGTTCCACTCAGGCAAGCACCACCTATCCACCATCTGCTCCCAACA
A01_58723842	TGTGTGCCTCGTTCCACTCAGGCAAGCACCACCTATCCACCATCTGCTCC[C\T]AACACGGAGGATGTGTGGCGCACCAATAGCGAATTATCTACAAAGTAAAA
A01_58723911	CGCACCAATAGCGAATTATCTACAAAGTAAAACAAGTACCTTGCATATCA[A\G]AAGATAAAATTAAGCAAATTTTGTGTATGTAATATTGTTCATACTATAGA
A01_58732842	TCAATTTATAGCATTTGAGAGCAAGTCCCCAACATACCTACGGACTAAAC[T\C]TTGTGTCTCTCAATATAAACACATATTAGTCCACCTAAGTCGTCACTCAA
A01_58732881	ACGGACTAAACTTTGTGTCTCTCAATATAAACACATATTAGTCCACCTAA[G\T]TCGTCACTCAATTACCAAAACTAAATAAGGTCCATACACATCGAAGCATC
A01_58786740	CACTCATCGGTGACTTAATGGTCTGATTCCTCTAGATGTATGCGAAGACT[A\G]GCGACCTCATCATCAGCAGTGTCGAGAGCCGCGTGGGCGGTAACCAGGCT
A01_58786768	CCTCTAGATGTATGCGAAGACTAGCGACCTCATCATCAGCAGTGTCGAGA[G\A]CCGCGTGGGCGGTAACCAGGCTCTCTCGGAGGTCTGTTGGCATTTGCGAT
A01_58786866	GATCGAAGAGTTGGGGGCTCACCTTGACGAAAGGACATCCCAGAATCCTT[C\T]TGCTGACCCATCAAGACCACTCACCTATGAAAGGAGCAAAAGGTAAGGAG
A01_58786886	ACCTTGACGAAAGGACATCCCAGAATCCTTCTGCTGACCCATCAAGACCA[C\A]TCACCTATGAAAGGAGCAAAAGGTAAGGAGCAAGATAGAAAATATAAGAC
A01_58797969	CTTTCATTTGGTACAAATGCATATTTCTTATTACTTATATGCCAAGGCTA[T\C]GACTAATGTGTTTTCAAGTGTATTTCTATACTAAGTCGTAGATTGAAAGG
A01_58797985	ATGCATATTTCTTATTACTTATATGCCAAGGCTATGACTAATGTGTTTTC[A\C]AGTGTATTTCTATACTAAGTCGTAGATTGAAAGGGAAATGGAGCATTCAA
A01_58798123	TTACCCTTCGTCGTTACTCCGCACACTCCAAATTGGTATAATCCTTCACT[A\C]TTATTTACTTGTACCAATGGGGAGAAAGTTTTAAGGGCTCTCAACGTCTC
A01_58816027	AGAAAAACTTTTGGATAGTAACCGAAGTTATTGTGGCTAAAGGTTTTGCC[T\C]CAATCCACTTAGAAAAATATTCCACTGCCACTACAACATATCTTAAGTTT
A01_58873223	TGGTAAGCCTAGTACCTGAGTGAACCTGTCCGCAGACTTCATCCCTCACG[T\C]GACCTGAGACGTAGTCTCCCATTCCGGTTATGGTGGGTACAAGTGCGGTC
A01_58897551	AAGAGGAGGACCAGGAGCAAGCTTCCGAGGCTGCTGTTGAGGATCTCCCC[G\A]CAGCCCCAGCAATTGAAGGCAAGCCCCGGTTTATATGCATAACCGTATTA
A01_58968439	TTCTTCACCTTTTATTTCGGTGGTATTTTGGCTCTGCATTCCCTTAGGAA[C\T]GACTTTGGAGACTCGGAACTTACTTTGCGCTCCCTTAGGAACGACTTTTT
A01_58982360	ATATGTTAGTGAAAGGAAAATGTGCCCTTAGGGCATTTCTATATTGTTTT[A\G]GTTATTAGATGCTCAACACATTTTTGTTTCGACTGACATTATCTAACGTG
A01_58982398	CTATATTGTTTTAGTTATTAGATGCTCAACACATTTTTGTTTCGACTGAC[A\G]TTATCTAACGTGAGAAAAGAGCATATGTTGGGGACTTGTTATCAAATGCT
A01_58986401	GCTGGTGACGAAGCTCGAAGTCATCTCAAGCCGGTAATAAACTCGTACCT[G\A]TTGCTTACCTTCTCCTTGGGACATGAGTTTACCTTATAACGCTTTGCTAT
A01_58986497	GCTATGTATAGGATGACGAAGCCGAAGAGCAATGACCCGAAGCTTGACGG[A\G]TAAAGATGAAGTGATGAAGCTGCTGCAAAAAGCTCTAGAGAAACTTTTGA
A01_58996308	TGAGCATTTTACGCTTGACCGAACCACAAGCTAAAATCGTTGTGTCACTT[A\G]TTTAAGTTACCTTATGTTATTGTGATTCTACTCTTTCTAGGATTTCACTT
A01_59061553	ACCTACGTGCGGACGGACCGGTGCTCAGACAAACGGTCCGGCTAACTCAG[C\T]CGGACAGTCCAGCTATGACCAAAGGCGTCAGCCTCTACACGAAGCAAGGA
A01_59074792	CTGAGAATTGTGCCTTAGTGCCAGCATTCTTTCTTGCGAATTTGTAGAAT[T\A]TCCATGCAGCTATCTGGGTCCTTTGGGGATTAAAAAAGCCAAGCAAAGCT
A01_59247556	CTCGAAAGAAAAAACCACCAACATGAAAGTTGTAGGTATTGAAGAGTTAT[G\A]AAACTTTGTAGTTGATAATATTTTGGTTTGAAATAATCTTGTCATGCAAA
A01_59247752	TTGTAATTGACAACTTTTTGATTTGAAATCATCTTATCATTGAAAAATTC[A\G]TGTGAAGTTTTCAAATTTAAAATTCAAATTTTGTAAACGGCCTCAGATGT
A01_59601755	AAAGAAAGTAACTCTCGTTTCCCAAGAAGTCAAAAAAGTAATTTGAACCT[A\G]ATACGTATAAAAATATATTGATGTTTATTATTCATAAGAAATATCGTTAG
A01_59601760	AAGTAACTCTCGTTTCCCAAGAAGTCAAAAAAGTAATTTGAACCTAATAC[G\A]TATAAAAATATATTGATGTTTATTATTCATAAGAAATATCGTTAGATTAA
A01_59763447	TCTAATTTAAGTAAATTATGAGTTTGCAGCTAACTCTAAAATCTCTATAC[A\T]ATACATATTCCTACGTCTAAACACACACATCTATAAAATTTCTGTTTCCC
A01_59763499	TACATATTCCTACGTCTAAACACACACATCTATAAAATTTCTGTTTCCCA[G\A]CCAGCTGATTACATTTTTTTTTCGTTTCTTCTATCCGTGTCTCTATACGT
A01_59763562	ATTTTTTTTTCGTTTCTTCTATCCGTGTCTCTATACGTTGATTTTGTTAT[A\G]TCTTTGTATATTGTATTCCTTTGTTTACTAAAATCTCAACATAGATATAT
A01_59763570	TTCGTTTCTTCTATCCGTGTCTCTATACGTTGATTTTGTTATATCTTTGT[A\G]TATTGTATTCCTTTGTTTACTAAAATCTCAACATAGATATATTGTATCAA
A01_59763601	GATTTTGTTATATCTTTGTATATTGTATTCCTTTGTTTACTAAAATCTCA[A\G]CATAGATATATTGTATCAAGAAACCACTCAAATTACCATGATTATTATCG
A01_59763619	TATATTGTATTCCTTTGTTTACTAAAATCTCAACATAGATATATTGTATC[A\G]AGAAACCACTCAAATTACCATGATTATTATCGGTGGGGAAGGTAGAGCAG
A01_59763657	ATATATTGTATCAAGAAACCACTCAAATTACCATGATTATTATCGGTGGG[G\A]AAGGTAGAGCAGATTTAAATAGGATACGTTTGCCTTGCTGACACATACTA
A01_59837671	CTCTTAAGTATCGGAACAAACATTTCTTGTTCCCGCATATTTGATTAATC[G\A]CTTTCTAGGAAAGTAATCCCAAATCCTACTTTTTGAGTGTTTGCATAGTC
A01_59837672	TCTTAAGTATCGGAACAAACATTTCTTGTTCCCGCATATTTGATTAATCG[C\G]TTTCTAGGAAAGTAATCCCAAATCCTACTTTTTGAGTGTTTGCATAGTCA
A01_59837691	CATTTCTTGTTCCCGCATATTTGATTAATCGCTTTCTAGGAAAGTAATCC[C\A]AAATCCTACTTTTTGAGTGTTTGCATAGTCAAACTAGATTACGCCTCGTT
A01_59837696	CTTGTTCCCGCATATTTGATTAATCGCTTTCTAGGAAAGTAATCCCAAAT[C\T]CTACTTTTTGAGTGTTTGCATAGTCAAACTAGATTACGCCTCGTTGCACA
A01_59837725	TCTAGGAAAGTAATCCCAAATCCTACTTTTTGAGTGTTTGCATAGTCAAA[C\A]TAGATTACGCCTCGTTGCACACTTTTGGGTGTGCATGTTAGCCCAACCTT
A01_59837734	GTAATCCCAAATCCTACTTTTTGAGTGTTTGCATAGTCAAACTAGATTAC[G\T]CCTCGTTGCACACTTTTGGGTGTGCATGTTAGCCCAACCTTTGCCCTTAT
A01_59837738	TCCCAAATCCTACTTTTTGAGTGTTTGCATAGTCAAACTAGATTACGCCT[C\A]GTTGCACACTTTTGGGTGTGCATGTTAGCCCAACCTTTGCCCTTATAATG
A01_59837780	TTACGCCTCGTTGCACACTTTTGGGTGTGCATGTTAGCCCAACCTTTGCC[C\G]TTATAATGCTCGAAAACTTCAATTCAAACCAAAACATGTGTTTTTGGCTT
A01_60009508	TACACAATTGAAAAGTACAATTTGGACTGCTACATGAGACTTGATTCTGC[T\C]GTGGTGCTAGCATTGACCATTCATGAAGAAAAAACTGATGTAAACAAAAA
A01_60481001	ACTCTCAAGAGCAACAAATAGAACGGCAATTTTGATTGCAAGATGAGGCA[C\G]CCGAATATGACGTCAAAATGCATAGTGGCTCACGAAGGCAAATGCAAGAA
A01_60481018	ATAGAACGGCAATTTTGATTGCAAGATGAGGCACCCGAATATGACGTCAA[A\T]ATGCATAGTGGCTCACGAAGGCAAATGCAAGAAATTCATAGTAGCAGAGA
A01_60687191	TATAAAAAAGGGGTCAGGCTCTTTTCAACTCAAACCTTTCTCTATCTTTT[G\C]GATAAAATAAAGTGTAATATTGTTTTATCAATTTAAGATCTGATAACCTT
A01_60865732	AGCCAGGATCAGGTATTCAGGTTTGCTTTTCTTCTAGTGGATAGAGAATG[A\T]CCAACATATTATCAATCCAAAATTCCCGTTTGGAACTTGTATCCCTACCC
A01_61629048	AATGCACAGATTAACCTAGATTAAAGGAGTTAGTCTACTGAGTATAGATT[A\G]GACATTGTCTAATTATATACATATGTGCTCTGGTTTAGATTATGTTGTTA
A01_61629129	TGGTTTAGATTATGTTGTTACTGCGTAGTAAATATTTTTATGAAGCTAGC[A\G]CAACTGGAACGGAGGAAAACAGAGTTGGAGCGAACTAGATACCGATTTTC
A01_61792267	ACGCGAATGACGCGTGACGACGCGCGGCAAATGCGAATTAGCGCCCAGAC[A\G]ACGCGTGTGAAACAGCACACGCAACATCGCACGAACTACATGTGAATCAG
A01_61792282	GACGACGCGCGGCAAATGCGAATTAGCGCCCAGACAACGCGTGTGAAACA[G\A]CACACGCAACATCGCACGAACTACATGTGAATCAGCACGCGACATGCGAG
A01_61792289	CGCGGCAAATGCGAATTAGCGCCCAGACAACGCGTGTGAAACAGCACACG[C\T]AACATCGCACGAACTACATGTGAATCAGCACGCGACATGCGAGAACTACC
A01_61792292	GGCAAATGCGAATTAGCGCCCAGACAACGCGTGTGAAACAGCACACGCAA[C\T]ATCGCACGAACTACATGTGAATCAGCACGCGACATGCGAGAACTACCAAA
A01_61792308	CGCCCAGACAACGCGTGTGAAACAGCACACGCAACATCGCACGAACTACA[T\C]GTGAATCAGCACGCGACATGCGAGAACTACCAAATGAATGTCGTGCTTAT
A01_63559611	TATCCTACAGATGGAGATGTTATAGCTAAAGATAAAATCTGTCTTTACAG[A\G,T]GAAGAACGATGCATTACAATGACAAGGTAGCAAATACTTTGAACAATGCA
A01_63559616	TACAGATGGAGATGTTATAGCTAAAGATAAAATCTGTCTTTACAGAGAAG[A\G]ACGATGCATTACAATGACAAGGTAGCAAATACTTTGAACAATGCAGGATT
A01_63559618	CAGATGGAGATGTTATAGCTAAAGATAAAATCTGTCTTTACAGAGAAGAA[C\A]GATGCATTACAATGACAAGGTAGCAAATACTTTGAACAATGCAGGATTCT
A01_63589007	TTTACAGTAATACGGAAATTTACTAGCTTGCTTATAGCACATTGGATGAT[G\A]TCTGTTGGGCTTGCAGGTTTTCCTTTCATATACATGAACTTTGTGCCATC
A01_63589021	GAAATTTACTAGCTTGCTTATAGCACATTGGATGATGTCTGTTGGGCTTG[C\T]AGGTTTTCCTTTCATATACATGAACTTTGTGCCATCTAGCATTAAATTCA
A01_63612433	TATTAATTGGAAGCCATCAATCACAGAATATCTCATCCTAAACTCATGGT[G\A]GGAGATCCACCCCTGTATGTTACCATGCTATTCTAATGATGCGCAAGTCC
A01_64402022	CAGATGGATTGTATCAATATTTCAGCAATGATGAGGTAGTTTCGCATGTG[C\T]TTTGGTTCATGGAAAATGTACCAGAGGGAGACCCAGCGCAATACCTTGTA
A01_64402024	GATGGATTGTATCAATATTTCAGCAATGATGAGGTAGTTTCGCATGTGCT[T\G]TGGTTCATGGAAAATGTACCAGAGGGAGACCCAGCGCAATACCTTGTAGC
A01_64402124	CTGAACTTCTTTGTCGGGCAGCCAAGAAGAATGGTCAGTTCCGCCTCTGC[C\T]TTCGTAAATTTAAACATATGGAAATTTGATTCAAATGACTTATTATGTGG
A01_64911199	TTGACTATTCTCACATGCCATACAATTCAAATGCGCATTTACTATCAATT[C\T]CAATTGGAAAACCTCCACACTTTGATGGAGAAGACTATTCATTTTAGAGC
A01_64911223	ATTCAAATGCGCATTTACTATCAATTCCAATTGGAAAACCTCCACACTTT[G\T]ATGGAGAAGACTATTCATTTTAGAGCCATAAAATGTGTAGTCATCTATTT
A01_64911352	TCGAAAATGGGATTCATTTTGATAGTACTGATAACCCTGTGATTATCAAT[G\A]AACAAATTCACAAAAATGCCCAAGCCACTACTGTGTTGCTAGCATCTCTT
A01_65821759	TGAAACATATCATTTTCACCATAGCGGTAACAAATTATGATTCATAAACG[T\C]TGTATATATAGGTGGCTTTGGTCAAGAGTGCCTATTTGTCTTCTTTATAT
A01_65821760	GAAACATATCATTTTCACCATAGCGGTAACAAATTATGATTCATAAACGT[T\A]GTATATATAGGTGGCTTTGGTCAAGAGTGCCTATTTGTCTTCTTTATATA
A01_65821814	TATATAGGTGGCTTTGGTCAAGAGTGCCTATTTGTCTTCTTTATATACTC[A\G]ACATTGGTCAAACTCGACCACTACATATTTAAAATCGAAACTACTCACTT
A01_65821835	GAGTGCCTATTTGTCTTCTTTATATACTCAACATTGGTCAAACTCGACCA[C\T]TACATATTTAAAATCGAAACTACTCACTTTCTAATGTCCAGCTTTAAAGC
A01_66249602	CATCAAATTTGCACTATGTACAAGAAATGCACTTTGAATTGTATGAGTTG[C\T]GAAAAAGATGGATTCATCATCCTCATCTGACAAGTCTGAAGATGACCCAT
A01_66399113	ACCTTATTGTACTCTTCCGTGCAAAGGGAAGCAAACAAGATAGTAGTAGC[T\C]TGGGAATTTCTATGAATTTTTTTTCTACTTCAACCTCATTATAATCACCA
A01_66963560	TAGTACTTAACCAAAATTTCTGGTATTCCTTTTCCATTCCACGGAACCGT[G\C]CTGTAGATATCATCCTTATACTCAAGGAAGCCACTAGCAATTATCTCAGG
A01_66964228	GTAGTACAAGACATTTCAGTGTTATCTAGGAACAGCTAAGCTGATATGCA[G\A]TTATAATTTCTTGATAGTGGTAACTTTACACGAGAGAGTACTTACTGGGT
A01_66964243	TCAGTGTTATCTAGGAACAGCTAAGCTGATATGCAGTTATAATTTCTTGA[T\C]AGTGGTAACTTTACACGAGAGAGTACTTACTGGGTTGCTACCAGTGCCAA
A01_66964246	GTGTTATCTAGGAACAGCTAAGCTGATATGCAGTTATAATTTCTTGATAG[T\C]GGTAACTTTACACGAGAGAGTACTTACTGGGTTGCTACCAGTGCCAACAG
A01_66964274	TGCAGTTATAATTTCTTGATAGTGGTAACTTTACACGAGAGAGTACTTAC[T\A]GGGTTGCTACCAGTGCCAACAGGAAGCTTCTCATCCTCTGTAGGTGGTGG
A01_66965381	ATGTTCAGGAAGGTGTGGATATATATCAAGCCACCACTGTAAATGAGTGC[A\G]TGAATCTTAAATGCTCTGGAAAAAAGAATAAAAAGGAAAGTTAATAGAGT
A01_67186682	GATGATGATTACAGGTTCCTGTGATTACAAGGTATCCTGCGAGCTTATCC[T\C]TGACAGCCTATTCCTATTTTTTTGCCACCATCTTTATGGTGTTCACTGGA
A01_67186812	GGCACTGACGAAAACTGGGGTCATAACTGTTCTATACGCTGTGAGTATCT[G\C]TATGCTTTAGCCCACATCTCTAGTCGATTTAGGAAACTCCATCTCTAGTT
A01_67186973	TATGCAATCATGACGTGGGCAAACAAAGTTCTTGGACCTTCGCTAACTGC[C\A]CTCTATAATCCACTCCAGCCAGCTTTTTCCACCGTCCTCTCAACTGTTTT
A01_67186997	AAAGTTCTTGGACCTTCGCTAACTGCCCTCTATAATCCACTCCAGCCAGC[T\G]TTTTCCACCGTCCTCTCAACTGTTTTCCTTGGTGCCCCAGTTTACACCGG
A01_67187034	CACTCCAGCCAGCTTTTTCCACCGTCCTCTCAACTGTTTTCCTTGGTGCC[C\T]CAGTTTACACCGGAAGGTTTGATTGCCCAATAATTATCCCAAATGTGTTT
A01_67187067	CTGTTTTCCTTGGTGCCCCAGTTTACACCGGAAGGTTTGATTGCCCAATA[A\G]TTATCCCAAATGTGTTTTTTCAACATTGTTACTGCAATATTAGATATTGA
A01_67187104	TGATTGCCCAATAATTATCCCAAATGTGTTTTTTCAACATTGTTACTGCA[A\G]TATTAGATATTGATTATCCTAAATTAATTAATGCCAATTAACACCCCAAA
A01_67187119	TATCCCAAATGTGTTTTTTCAACATTGTTACTGCAATATTAGATATTGAT[T\C]ATCCTAAATTAATTAATGCCAATTAACACCCCAAAGGATTTAATCACATG
A01_67252905	GATAAGTCTTCAATGAATCTTCTAATGTCTTGCTTTTGAGGTGTTGATCT[T\C]CTTGATCACTTTGTTGCCTTTGTCGAAGTCCATGTTGCATACTTTGAACT
A01_67252907	TAAGTCTTCAATGAATCTTCTAATGTCTTGCTTTTGAGGTGTTGATCTTC[T\C]TGATCACTTTGTTGCCTTTGTCGAAGTCCATGTTGCATACTTTGAACTAT
A01_67257484	GAGGTAAGAACTAAGAAATAGGCTGCATATTTGGATCTTACAATGACATA[C\G]TAGGTACTCCCCCTGTTCCTTTTGTGTATGATGTTTCAGAATTGCATACA
A01_67485727	TCAGAGTTGCTAGAGTTTAGACAAATTGACAAACAAATCATGGAGCGGAG[T\C]AGCAAAACATGGAGTGGAACAGTCTCAAACTCCCCTAAATTGAAAGATAA
A01_67528327	CCTCTATGTATTTAAAACTATGATATTCTAAAACTATAGAATTGTAAACT[A\G]AGGTTATGTCATAAAATTTGTATACTGTATATTTGAAATATTGTGGTTTT
A01_67528342	AACTATGATATTCTAAAACTATAGAATTGTAAACTAAGGTTATGTCATAA[A\C]ATTTGTATACTGTATATTTGAAATATTGTGGTTTTGAAAAAATGTGTTTC
A01_67528527	GTTTTAGGTTTTTGAATTTAGATACAGTCGAATAGAATCTTCGTATTCAA[T\A]TACGTAATATCGTATAGATCAATGGATGTCGGGTTGTTCGCTTCGAATTA
A01_67528538	TTGAATTTAGATACAGTCGAATAGAATCTTCGTATTCAATTACGTAATAT[C\T]GTATAGATCAATGGATGTCGGGTTGTTCGCTTCGAATTAAAGTTAGATGT
A01_67528573	TCAATTACGTAATATCGTATAGATCAATGGATGTCGGGTTGTTCGCTTCG[A\G]ATTAAAGTTAGATGTTTAGACTATTGTATCTGTAATTCATAGAGACAAAA
A01_67653822	GTTCTATAGGGCGGTCCAGTTATAGTGCTAGTTGTTCAGTCAACAAATAT[C\A]TTCAAATTCTATTATATAGTATTAGAAATATGTTTGAACAAAATGCTTGT
A01_67653830	GGGCGGTCCAGTTATAGTGCTAGTTGTTCAGTCAACAAATATCTTCAAAT[T\A]CTATTATATAGTATTAGAAATATGTTTGAACAAAATGCTTGTTGTTCTAT
A01_67653844	TAGTGCTAGTTGTTCAGTCAACAAATATCTTCAAATTCTATTATATAGTA[T\C]TAGAAATATGTTTGAACAAAATGCTTGTTGTTCTATTGTACCTGAACTAT
A01_67653847	TGCTAGTTGTTCAGTCAACAAATATCTTCAAATTCTATTATATAGTATTA[G\C]AAATATGTTTGAACAAAATGCTTGTTGTTCTATTGTACCTGAACTATCTT
A01_67653859	AGTCAACAAATATCTTCAAATTCTATTATATAGTATTAGAAATATGTTTG[A\C]ACAAAATGCTTGTTGTTCTATTGTACCTGAACTATCTTATATTTCATTTA
A01_67653865	CAAATATCTTCAAATTCTATTATATAGTATTAGAAATATGTTTGAACAAA[A\T]TGCTTGTTGTTCTATTGTACCTGAACTATCTTATATTTCATTTATAAATA
A01_67653868	ATATCTTCAAATTCTATTATATAGTATTAGAAATATGTTTGAACAAAATG[C\T]TTGTTGTTCTATTGTACCTGAACTATCTTATATTTCATTTATAAATAATG
A01_68037583	CCATATAATTATGCTCAAATATAATGAAAGGATATTCACGCTTGATTATT[G\A]CCAAATATAGTTTTGTTTATAGAAGCTTCTTGATTGTACTTGTAGGGCTA
A01_68037751	TTGTTTTCGACGTCAAGTGATTCCAAAAATCCATTTTGTCTATATCTTCT[C\T]TTATTTTTTATATATTTTTGTTTGACTTTGGGGAAGTTTCAATACCCCCA
A01_68038012	TCGAGAAAGGATATGACAACAACTTATCACTTTGTAATGGCAGATCCAAA[T\G]TTTGAAGGGGACTACTAATGCGATTGAGGCGAAATCATCATGCCATATTT
A01_68100306	TAGCATCAGGGGAAGTAAGTATGGTCTTGTTATAGTTGATAATTATTCTC[G\A]CTTCACTTGGGTATTCTTGTTGCAGGATAAAAGTGAAACCTAAGGGAATC
A01_68118392	CTTCGTATCGCGTAAGCAGCCATTTGCTGCATTCCGGGATTATCGTTCCA[G\T]GTCGCCCAGAGTGCTGCAAGAAATGTTTGGCTGGTTGCTCCTGTGGTGGT
A01_68424807	TATGAATATAAACATAAAAATCTAGAGCTAAAACAACTACTATTTTGAAA[C\T]AGAGGGAGTATTGTACAAAAACCTACATAGCTGTAATGAAAAACATAAAA
A01_68424895	GAAAAACATAAAATGGGTGCTCAAAAAATAAAAAACAATCCACTTCAATC[G\A]TATAACCATGAGCCTATCACAATATAAACCAAGACATCAAATTAGGAATA
A01_68439840	CAAAGTACATTGCTGAAGCTAGGTATGCAATTATTACTTGGTGGATATAT[T\C]CAATATCGAGCTGCATAAACCAAATGATAGTCTTAAGTTATTTGGTAGAT
A01_69970483	TATGAGCAATAATACAAGAGAAATATGAGAACTCTTGGAAGACAATAATC[G\A]TAATAAAGTAAACAGATAAAAGAGACACATCGATTTTATCACGTGGTTCG
A01_69970500	GAGAAATATGAGAACTCTTGGAAGACAATAATCGTAATAAAGTAAACAGA[T\C]AAAAGAGACACATCGATTTTATCACGTGGTTCGACCAATGCCTACTCCAT
A01_69970524	ACAATAATCGTAATAAAGTAAACAGATAAAAGAGACACATCGATTTTATC[A\C]CGTGGTTCGACCAATGCCTACTCCATGTTGTGGTGACCTCCTTTGGTCAA
A01_70491035	TCAAACAGCGTCGCTGCAGTTGGGTGGTGATGGGGAGAGTTGTCGCTCGC[G\C]ACGGGTTGAAATTGTGCGTAGGTGTGGCGTTGTTTATTAGCGTTTGTTAT
A01_70491059	TGGTGATGGGGAGAGTTGTCGCTCGCGACGGGTTGAAATTGTGCGTAGGT[G\A]TGGCGTTGTTTATTAGCGTTTGTTATGTTGATTTGTACACTAAGGTGTGT
A01_70491222	CAAGTAAATACAGTGGTGGTTGCTACCGTTTGGTTTGCATCCTATGCCTT[G\A]TCATTGAGTATGCATAAGTATTAAATGTTTTAATCATTGAATTCTATGAT
A01_70606615	GACCTCCCGGAAATAGATCTTTCGTGCCAAGAGAGATTCGATGATGGCAA[G\T]TCCATTCTTCCCTTGATGCATAAATTACCTACTCTTTCTACCATTGCCTA
A01_70606618	CTCCCGGAAATAGATCTTTCGTGCCAAGAGAGATTCGATGATGGCAAGTC[C\T]ATTCTTCCCTTGATGCATAAATTACCTACTCTTTCTACCATTGCCTAAGC
A01_71582427	GTAGTAGACTAGGGAACTGAATTGTTGACAATTTGTATCGTAAAAAAAGG[A\T]TCGTGCATCACATGTTGCTCTATGCCGTGTGTGTCTAGCAATTTTGCTGG
A01_71595979	CTATGAATGATGCGGTCTATATTTTTGGATGATCTTATGGGTAAACTACT[A\G]AACACAGTATAAAACACTAGATTCCATAGTTATAGTGCTCCCCCACATTT
A01_72506346	TCATCTTGAACACTAAGGTCCTCCATAGGTAGCTGCTCCTCGGGTACCCT[G\A]AGGCACTTCTTCAATTGTGATACATGGAAGACATCATGTACATCCGCGAG
A01_72507871	ACCCGTTCTAAGTCATGAGTGGGGTAATTCAACTCATGTTTCTGCAATTG[G\A]CGAGATGCGTAAGCAATGATGTGTCCTTCTTGCATAAGCACACATCCCAA
A01_72616776	TCGACAACGAGCTCAGGGAAGGTGTTTTTTGGACCTTCGGCTCCCCGAAG[C\T]TTAAGAGACTTTTTTCACGGATCAAGCTCGTTACGAAAAACGATCTAGCA
A01_72977182	GGAGGAAAATTTCTTCCCCATCCACGTTCCCCCGGGGATAAATCCCCGTC[A\G]GGATCCCCGTCCCCACTTAAATTATAATTAGAGATGGCAATTGGTAAATA
A01_72999967	TGAGATGTGGACGAGACACTTGTCGTCTTGAGTTGAGGGTCAGGCGAGGC[G\A]GAACCCTTTCATCAAAGATTGGGTGGACTAAGATGGTTGAAGATTCATCA
A01_72999968	GAGATGTGGACGAGACACTTGTCGTCTTGAGTTGAGGGTCAGGCGAGGCG[G\A]AACCCTTTCATCAAAGATTGGGTGGACTAAGATGGTTGAAGATTCATCAT
A01_73000001	GAGGGTCAGGCGAGGCGGAACCCTTTCATCAAAGATTGGGTGGACTAAGA[T\C]GGTTGAAGATTCATCATCTCTTGCTAATCTTGTGCCACATCATATCTGTT
A01_73000151	TTAGAAGAGACAACCGAACCTATGAAGACCAAGGAATAATTACCAAAACA[A\G]GGGAGGCTAGCTAGTCCATGCCCTCAAGGAAATCAACGTCAAAACATTGG
A01_73000170	CTATGAAGACCAAGGAATAATTACCAAAACAAGGGAGGCTAGCTAGTCCA[T\C]GCCCTCAAGGAAATCAACGTCAAAACATTGGAGGCTTAAGAAATCCTTAG
A01_73000189	ATTACCAAAACAAGGGAGGCTAGCTAGTCCATGCCCTCAAGGAAATCAAC[G\A]TCAAAACATTGGAGGCTTAAGAAATCCTTAGCCCAATCAACTTCGGGGCG
A01_73707228	GTAATATTCGATGTACATATCTTTGAATCTAATATGTAAATTATTTGTAA[T\C]TTACTTCTTTGCGATGCATGAAACTTTATATACATACCGTTTTTGAGCCT
A01_74229314	GGTTATGTCTTCTTAATTGTTCGTTTGCCTAGGCTAAACTTGCAAAATTG[T\C]GGCGGGAGTTGCTCACTCCAACATCCAAAGGTGGTGGTGGTGCAGGTGAA
A01_74229411	TGAAGGATTTGATGTGACGAAGAGTGGAGATGCACGTGTTGGTTTAGTTG[G\C]CTTTCCTTCGATTGGGAAATCAACATTGTTGAACAAGCTGACAGGGACAT
A01_74494656	CTTCGGCTCCTCTTGTCTGCCTGGCGAGAGCTATCAATCTGCCACAGTAG[A\G]TCATGAAAAACGACCTCTTTCTGATGTCAAGACATGCCAAATTGCTTGCA
A01_74494767	GCAAACAGATCACTGTACCTGGTTATATTCCTTTGAGGAACACCCTTTGA[C\T]CAGTGAAGTGGGAATATCTTCTCCAGGTTTTGTACTCTCCTTTCCTTCTG
A01_74628835	ATCAGCCATTGAATCGATTAGAGGGAAGCAAAATGTAATCGATCAAGGTA[T\C]GAGTTCCCCCTACTTGCAATGCTGGCATTAACATGCTTGCAACTTCTATC
A01_74638142	TTGACTGAGCAGTGGGAGCATGAGAAAGCAGTAATGACTAAAATTCAATC[T\C]ATCAAAGAAGAGGTAAGGTTTGCCTTTCCACAATGACTGAATATATCGAC
A01_74715668	AAATAATAAAATTTATATGTATGACTAGGATCGCCAATGGATTACAAAAC[C\T]CTTTCTCATAACAATATAACACATTTATATATAAGTTATCATGGTATTAT
A01_74715725	CATAACAATATAACACATTTATATATAAGTTATCATGGTATTATATGTTC[T\C]CATTGTAACGCACGGGCACTCACCTAGTATAAGATAGATGTCACATGGAT
A01_74715727	TAACAATATAACACATTTATATATAAGTTATCATGGTATTATATGTTCTC[A\G]TTGTAACGCACGGGCACTCACCTAGTATAAGATAGATGTCACATGGATTC
A01_74715731	AATATAACACATTTATATATAAGTTATCATGGTATTATATGTTCTCATTG[T\C]AACGCACGGGCACTCACCTAGTATAAGATAGATGTCACATGGATTCCCTT
A01_74715870	TGCTAATGTTTTTTAGATAATAGAATACCTTCTCACATCTACAGTTTTGC[A\T]CACAAAGTACATTATTACAAATTTAAAACCAGATGTTATTGAAAAAAAAA
A01_75153916	TTATTAGCCTTTCAGTTTGCGCTGCTGATGCAGTAAGGATAATGAACAAG[C\A]AAACAACTTCAAACTTTCCTTGGGAACCAATTTTAGTGATAAAAGAGTTA
A01_75557486	CGGAATACCCACTTGGTTCCTACAACATTTTGGTTAGAACGTGGAACATG[A\C]TGCCATACCTCATTCCTCGTGAAGTTGTTGAGCTCCTCTTGCATTGCCAA
A01_75618540	TATTATTTTTAACAACGAAGGTGTTTTCTAACGAAGGTTACTTCTGCACA[G\T]AGTATGCTATTGAGTAAAGCTTTGAGAATGCAACAAGATCTTGAAGATAA
A01_76852438	TTCAACTCATATTCCTTCTCTAGCTTAAATTGGCTCCAAATGAGTGAATC[G\A]TTGAAACTGAGCTATCCAACCACTTTAGATGGATCAAATATGTTTCTAGA
A01_76852455	CTCTAGCTTAAATTGGCTCCAAATGAGTGAATCGTTGAAACTGAGCTATC[C\T]AACCACTTTAGATGGATCAAATATGTTTCTAGAGGTACTTAGAACTTATA
A01_76852493	AACTGAGCTATCCAACCACTTTAGATGGATCAAATATGTTTCTAGAGGTA[C\T]TTAGAACTTATACAAGATATAGAACCATTGCTAGTCCTTCTATTCAATGT
A01_76852582	TCTATTCAATGTTTTACCCCTATAACTCTGGATTTGAGCCGTTTTCTGAC[A\T]TAGAAGCATATAGGTTGATCTTACAAACATGTGAACATACACTTGGCAAA
A01_76852590	ATGTTTTACCCCTATAACTCTGGATTTGAGCCGTTTTCTGACATAGAAGC[A\T]TATAGGTTGATCTTACAAACATGTGAACATACACTTGGCAAACAAGTTAG
A01_76852607	CTCTGGATTTGAGCCGTTTTCTGACATAGAAGCATATAGGTTGATCTTAC[A\G]AACATGTGAACATACACTTGGCAAACAAGTTAGTCCAAACGATTGTGATG
A01_76902312	GGGAAAAGAGTAAACTGCATTGTGGGTGCTGAAAATTGTGCATGTCTATG[A\G]CTCATGGGACTATAAATTCTGTGCAAGCCAGATACTAATCTAGATTTTTG
A01_76902320	AGTAAACTGCATTGTGGGTGCTGAAAATTGTGCATGTCTATGACTCATGG[G\A]ACTATAAATTCTGTGCAAGCCAGATACTAATCTAGATTTTTGGAACATCC
A01_76902325	ACTGCATTGTGGGTGCTGAAAATTGTGCATGTCTATGACTCATGGGACTA[T\G]AAATTCTGTGCAAGCCAGATACTAATCTAGATTTTTGGAACATCCTGGAT
A01_76902487	AGAAGGATCCCATATTGACAATACAATTGAAGTCATCGGAAGATCCAACT[A\T]TGTCACAACTCACAAGCAAGAACTTTATAATGCCCCTTAAATTGGAAATA
A01_76932328	GCGATTAATCATTGAGTCAAGTCAAGAATGCTTTAGTGTTGACATTCCGC[A\G]CTCGGCAGACACCGGAGACCCGACAAAAACGCGATGTGATGGTGATCCTC
A01_76932359	TTTAGTGTTGACATTCCGCACTCGGCAGACACCGGAGACCCGACAAAAAC[G\A]CGATGTGATGGTGATCCTCCGCAACATAGAAAGAGAGGTGTTGCTGCCGA
A01_77258656	CAGTAACAAAGTGTTTAGTAATGTTATTTGGTCATTCAAATCACCAATTG[G\A]TAAATTCTGATCAACATCAGGCGGATATTACAAAAAGAAAGCCCACAAGC
A01_77295702	CTATGTTCTTGCAGAGTTTAAGAGCGGCAAGAGCCCCATAATGGCTGCCA[T\C]AGATGTGGCAACACGTGGTCTTGGTATGATGATTTATTTGAATATTAGGA
A01_77295713	CAGAGTTTAAGAGCGGCAAGAGCCCCATAATGGCTGCCATAGATGTGGCA[A\G]CACGTGGTCTTGGTATGATGATTTATTTGAATATTAGGATTAGATAGTAG
A01_77295897	TACCAAGGTGCCATCATTCAAAGGTAGATAATTTCCTATAAACTTGCCTC[A\G]GCTAGTTTGGTTTGCTATAAACTTGTCGTGAGCTTTCTGTATGTTTTCTG
A01_77295903	GGTGCCATCATTCAAAGGTAGATAATTTCCTATAAACTTGCCTCAGCTAG[T\A]TTGGTTTGCTATAAACTTGTCGTGAGCTTTCTGTATGTTTTCTGACTGTG
A01_77295927	ATTTCCTATAAACTTGCCTCAGCTAGTTTGGTTTGCTATAAACTTGTCGT[G\T]AGCTTTCTGTATGTTTTCTGACTGTGTCCATTTCCCTTTTAATATTATTC
A01_77413614	GGGGTAGAGGTGGTACAAGGTAGATGAGATGGCATTACCTTCATACCTTT[C\G]AAACCATTTGTGTGCATACGTGATAGGATTGGGGAATGGTTGAGACATCG
A01_77413624	TGGTACAAGGTAGATGAGATGGCATTACCTTCATACCTTTCAAACCATTT[G\T]TGTGCATACGTGATAGGATTGGGGAATGGTTGAGACATCGATGTATCCCT
A01_77413634	TAGATGAGATGGCATTACCTTCATACCTTTCAAACCATTTGTGTGCATAC[G\A]TGATAGGATTGGGGAATGGTTGAGACATCGATGTATCCCTTATGTATTGA
A01_77413644	GGCATTACCTTCATACCTTTCAAACCATTTGTGTGCATACGTGATAGGAT[T\C,A]GGGGAATGGTTGAGACATCGATGTATCCCTTATGTATTGATAGGTTGTAT
A01_78011128	TAGCTAATAAATCCCCCAAAGTAACGTGCTTCGTAATTACATGCCTTGCC[A\T]ACAATTCTTCCTTTCTTACCCTGTATTTCTAACCCAGATGGGCTACCCCT
A01_78011205	TTCTAACCCAGATGGGCTACCCCTATAGTGTTAGAAGAGAGCACTATAGA[T\C]GTGATCCTTGGTATGTCAAGGTTAAGAAAGGAAAAGGCAGTTTATCCACC
A01_78617215	ATATATTTCTACTGCGTTAAGACGTTTAGGTGGTCCTTTGGTGACCATAG[T\C]GTTCTTTATAAAGTTTTTATTATCGCTCCTAAAGGGGTGTTTCCTAGGCA
A01_78617261	ATAGTGTTCTTTATAAAGTTTTTATTATCGCTCCTAAAGGGGTGTTTCCT[A\G]GGCAACCAGCGTCGATGACAATCGAAGTAAGTGATCTTTCCACCATGAGC
A01_78617431	AAAAATAGCATACGCCATGAAGTCATGCACCAACCATAAATACGCAACTC[G\A]AAGTTTGAATATCTGTTTTTTAAAAACATCGTATGCTTCAACACGTTTCC
A01_78659180	GAAATGGCTTCCAATTTACCTTTCAATCTTCCCCTTTTTTGGTGATTTAT[A\G]CCAATGCAACCAAAGCATCTAAGATATGACTAACTCAAATCAAGTTTGCT
A01_78659199	CTTTCAATCTTCCCCTTTTTTGGTGATTTATACCAATGCAACCAAAGCAT[C\A]TAAGATATGACTAACTCAAATCAAGTTTGCTAATTCATATCAGCCTAATG
A01_78660333	TCTAGAGTAATTGCACACAATAGTGTCCTATACAAATTGTCATGGTTTCC[A\G]GAACTGGTAGACAATAAGATTTGTGTTCGGCAAGGGTGCTAGCACGGACT
A01_78660434	CACTCTGAATGGTGAGCTACGGGGGCTTGAAGGTAGATCTGAGACAAGGG[G\T]GTTATATTGGTTTAGGTCGGAGCCCTAGTCCAGTGTAGTGCTAATAGTGG
A01_78705017	TTCAAGTTAAGTGTGCTTGGGTTGGAGCAATTTGGGATGGGTGACCGACT[G\A]GAAAGTTTTCTCGGGTGCGCATGAGTGAGGACAAAGTGCACACAAAAAGA
A01_78705110	CAAAAAGACTCGTGTTGGTCTATGGGGACAATATATGATCCTAGAGAGCT[A\G]CCAAGAGTAAGTACCACCGGTCCGAGAGTGGAGGGGGGCGTTACAAGCAA
A01_78833515	TAAGATTATACTAGAACTCTCTCCGGAACAAAAGTAGAGTGAGAGCTAGT[T\C]AGTTCTTCTTCTCAGACAACATCTGAGCTTGTAATCTTTGCCTTTGCTTT
A01_78833522	ATACTAGAACTCTCTCCGGAACAAAAGTAGAGTGAGAGCTAGTTAGTTCT[T\C]CTTCTCAGACAACATCTGAGCTTGTAATCTTTGCCTTTGCTTTCATCAGT
A01_78833534	TCTCCGGAACAAAAGTAGAGTGAGAGCTAGTTAGTTCTTCTTCTCAGACA[A\G]CATCTGAGCTTGTAATCTTTGCCTTTGCTTTCATCAGTTCATCCACCACA
A01_78833551	GAGTGAGAGCTAGTTAGTTCTTCTTCTCAGACAACATCTGAGCTTGTAAT[C\A]TTTGCCTTTGCTTTCATCAGTTCATCCACCACAAGAAGACCTCTATAAAT
A01_79013374	GGACTTTTTGATGGAACCTCTAGTAATTCATCTCGTTATGGAGATTTCTT[T\C]GAAGACTATTCTAGCATGAATGGAGGTCGCCAAGATGGCAAGCTTCATGG
A01_79017154	ACCAATGGTTCAGATCGCGTGATAACCCCCTTCTCCTTTACTCACTCAAA[T\G]CTAATGGACAATATTATTTGGATCATCCCTCATAACTCATTCCTCCTCTT
A01_79017188	CCTTTACTCACTCAAATCTAATGGACAATATTATTTGGATCATCCCTCAT[A\C]ACTCATTCCTCCTCTTTCCCTCCTCATGACCCCGCCGCATCTAGCCTCCC
A01_79017214	AATATTATTTGGATCATCCCTCATAACTCATTCCTCCTCTTTCCCTCCTC[A\G]TGACCCCGCCGCATCTAGCCTCCCCCACGTCTCGCCCCTTGCCCTCACCA
A01_79017215	ATATTATTTGGATCATCCCTCATAACTCATTCCTCCTCTTTCCCTCCTCA[T\C]GACCCCGCCGCATCTAGCCTCCCCCACGTCTCGCCCCTTGCCCTCACCAG
A01_79017268	CCCCGCCGCATCTAGCCTCCCCCACGTCTCGCCCCTTGCCCTCACCAGCG[C\T]TGTCATCGTCGTCAGCCACTTCCCTCGCATCGTCGTCGTCGATCCCTCCC
A01_79017273	CCGCATCTAGCCTCCCCCACGTCTCGCCCCTTGCCCTCACCAGCGCTGTC[A\G]TCGTCGTCAGCCACTTCCCTCGCATCGTCGTCGTCGATCCCTCCCTTCCC
A01_79017295	CTCGCCCCTTGCCCTCACCAGCGCTGTCATCGTCGTCAGCCACTTCCCTC[G\A]CATCGTCGTCGTCGATCCCTCCCTTCCCTAGGATCATAGTGTTAGCACAG
A01_79017330	TCAGCCACTTCCCTCGCATCGTCGTCGTCGATCCCTCCCTTCCCTAGGAT[C\T]ATAGTGTTAGCACAGGCTATATGTTAGTATGTTTAAAATCAGAGGAAGTA
A01_79017331	CAGCCACTTCCCTCGCATCGTCGTCGTCGATCCCTCCCTTCCCTAGGATC[A\G]TAGTGTTAGCACAGGCTATATGTTAGTATGTTTAAAATCAGAGGAAGTAT
A01_79017345	GCATCGTCGTCGTCGATCCCTCCCTTCCCTAGGATCATAGTGTTAGCACA[G\T]GCTATATGTTAGTATGTTTAAAATCAGAGGAAGTATATCAGACACCGTTG
A01_79017358	CGATCCCTCCCTTCCCTAGGATCATAGTGTTAGCACAGGCTATATGTTAG[T\C]ATGTTTAAAATCAGAGGAAGTATATCAGACACCGTTGTTTTTCAATCAGT
A01_79322784	GCTAATACATTACCTTATGGTGGTACATGCTAAGATGCCCAAACTATAAT[A\G]ATTCAATCAATCAAAAGAAGCAAATCAGACATTTAGCATCAGCACAATCA
A01_79440342	AACCAAATAATTCTTCATTTTTAGAAAAAGTTGAACGAAAGCAGAGAAAT[G\A]AGAGAGTAACACCTGAATTTGGTAGATATTAGAAAAGAAATTTTATACCC
A01_79440354	CTTCATTTTTAGAAAAAGTTGAACGAAAGCAGAGAAATGAGAGAGTAACA[C\T]CTGAATTTGGTAGATATTAGAAAAGAAATTTTATACCCATAAATTCAGGG
A01_79440451	AGGGTGTTACAACGAGGCAGTATATATTCCCATCCATTTCCTTGCTTGCA[T\G]CTATATATATTAGGAGTACTTATTATCATTATTGTCTATTCTATTCGGTC
A01_79440464	GAGGCAGTATATATTCCCATCCATTTCCTTGCTTGCATCTATATATATTA[G\T]GAGTACTTATTATCATTATTGTCTATTCTATTCGGTCTAATTTGTTCAAA
A01_79440483	TCCATTTCCTTGCTTGCATCTATATATATTAGGAGTACTTATTATCATTA[T\C]TGTCTATTCTATTCGGTCTAATTTGTTCAAAAATCAAGACATAAATTTAT
A01_79440487	TTTCCTTGCTTGCATCTATATATATTAGGAGTACTTATTATCATTATTGT[C\A]TATTCTATTCGGTCTAATTTGTTCAAAAATCAAGACATAAATTTATTAAC
A01_79462269	TTTAGTATCTTTATGTCAAACCATTGTAAAGACTGAGCCAATTTTCTTCG[C\T]TTGATGTAGTCGTTTTGTAGAAGTGTATAGAAGGCATACATAATATCCTT
A01_79462421	GCCAACATGAGAATCCATCTATTTGCATTATTCCTTTCATCTGGCGTACT[G\A]CATCCTGATCATAGTCCATGAGTTAAGAAAGGGAGGGAGGGTGGTGTAAG
A01_79566718	CCTGAGCCGCCTGTTATAGGAAGCACCAGCTTCGTAGCCAAAGATGCTTC[A\G]GCTTGGTTGCTGAACAAAGCCATCAGCTCAAGAGTGGAAGTGAGTTCACT
A01_79587431	AACTTGTATGCACATCCTCAGGGGGAGGCTACTCTATAATCTAAGACTGT[C\G]AGACTAATACATTTTTCAAGTCTATTTCATGTGATAGTCTCATTGTAAGG
A01_79587520	CTCATTGTAAGGAAAATGAAGTCCCTAGAGAAAGACAACAATCTTCCACT[G\A]CAAAATCTCCAAAAAAACTCTCATGTCTCACCATGCCTGCCATTGACTTT
A01_79587778	AAATCATGTCTTGTACCTCTAATTTTCACATGCTTTTTCCTAAGTAGAAG[G\A]TCTCTATCAAGGGGAGTATTTCTTCGTCTCAAAAAAGGGGGGAGAAATTT
A01_79587804	CACATGCTTTTTCCTAAGTAGAAGGTCTCTATCAAGGGGAGTATTTCTTC[G\A]TCTCAAAAAAGGGGGGAGAAATTTTCTTTCTAAAAGAAAACACTCATTTA
A01_79606155	CATGCATCTTATGCAAGGAAATGCTTCGATGTGTACGAAAAGAAGGGAAG[G\A]TGTTTTTCGCCTTCGGCTCAAAAGTCACATGGATTTCGTCCACAGCAAAG
A01_79606165	ATGCAAGGAAATGCTTCGATGTGTACGAAAAGAAGGGAAGGTGTTTTTCG[C\T]CTTCGGCTCAAAAGTCACATGGATTTCGTCCACAGCAAAGCAATTTGCAC
A01_79648998	GAGATAAGATTTGAAAATGTTATGCACTTGAGATTCAGTTGTTACCAACC[T\A]TGCTACTATCTCTAAATATGATTTATATATTCATTATCGAGCACCCAACT
A01_79850692	TACCACTTTGTGCCACCAGAGCGTCAGCCAATCAATTGGACAATTGAATA[C\T]AAATCCCAACAAGTAAGCAAAAGCGAGAGTTAAGCTTACTGTCGAGAAGA
A01_79862668	GGCTTTTCCACTAGGTAAGAATATTAAAATCAAAGCCAAACTGAGTTTCG[A\G]TGTCACTATCAAGATATGAAGAGAGTTCAGAGAGAGCAGATTGAGAAGAT
A01_79862757	GATTGAGAAGATGATACAAGATGATACTGAGGGACCTGCACCCCTTCCAA[T\C]AGAAGCAGAAAAAGCATCATGATCACCATAGATGTCATCCCAAGCCTCAC
A01_79862918	ATTTAGGAACAAAGGATACAAATTTTAGGACCTCAATTAGTTGTCTAGCA[C\T]GATCATTAAAGAGCCTAATTGAATCCCTTGCAGTTGTTTGTAGATGACTT
A01_80042244	AAAATGAGAGGTGCAAGACATGATTTGATTAGACTAACTTCCTTATGCAT[A\C]GGTAACAGAATATGAGTTAACCATATATGCATGTATAGCAACATGGAAGT
A01_80060274	ATTTGTAAATCATGTGTATCGTTTATATGGGCACACATGTAATTTCATAC[A\G]AAGTTGTATGTTCCCCTATAAATAGAAGAATAGTGCCCTACATAAAGTAC
A01_80078784	TCCAATCCACATGGAGTTAGAATAACCGAACAAGCCCTTAGTGGGGTCTA[G\T]GAAAGGGATAAACCGAAGCAAGAGAGGTTGCTTTGAACCGCGATCCGGTA
A01_80196970	TCTTTATTTAAAAAAAAGAGGACAAAAATTTTACAATGGTACAGCAAAAT[C\A]ATTTCCCTCACAGAAAATGGTTGGCATAATACTCATCTGAAAGAAAGGTG
A01_80284768	TATGATATAAATGCTTGTGCGACTAACCTTGATAAGGTAGGTGCACCCAA[G\A]GTCAAGCTAGGTTCATCATCAAGAAGGCAACACAATGATGTATCAAGAAA
A01_80284775	TAAATGCTTGTGCGACTAACCTTGATAAGGTAGGTGCACCCAAGGTCAAG[C\G]TAGGTTCATCATCAAGAAGGCAACACAATGATGTATCAAGAAAAGGAGAA
A01_82383964	GGGATTAATATCATATCCACATTTGACTTATTGGCATTTGATCTATTTTC[G\A]GGGACGCCTGCGAATATGATCCATTGGTCTTAGTCAAAGCATATGTTCTG
A01_82716709	AATTACATCATACGAAGACAACGATCCAGCAACCATAGTTGGCTGGGGGA[C\T]GACAGCCTAGACCACTCACGAACTCATCATGGCATCCTTCACGCGCCTCA
A01_82716712	TACATCATACGAAGACAACGATCCAGCAACCATAGTTGGCTGGGGGACGA[C\T]AGCCTAGACCACTCACGAACTCATCATGGCATCCTTCACGCGCCTCATCA
A01_82923317	CAGTACGTATATGCTGCACGGCTGTACAGTGCGATTCATTTGGTAGGTGC[A\G]GCTAGCCAGAGTCACTGCACTAGTCAAAGTCGAGTACTTACACGAGTATA
A01_83833164	TTAATATCTTATCAATGTCCACCGTCTCAATGTATCCTTCTTGTCCTTCT[G\A]AAATATCTTTGTCCTTCTGATATAGCAATCCATCTGTTCATGAGACTTCT
A01_83833186	CGTCTCAATGTATCCTTCTTGTCCTTCTGAAATATCTTTGTCCTTCTGAT[A\T]TAGCAATCCATCTGTTCATGAGACTTCTCCAATTCATTATAAGCTTATTT
A01_83833229	TTCTGATATAGCAATCCATCTGTTCATGAGACTTCTCCAATTCATTATAA[G\A]CTTATTTCTCATAAGCTTTGTCCAATCATGTTTGCTTCCTTATATTTGTG
A01_83833235	TATAGCAATCCATCTGTTCATGAGACTTCTCCAATTCATTATAAGCTTAT[T\G]TCTCATAAGCTTTGTCCAATCATGTTTGCTTCCTTATATTTGTGATATCC
A01_83833339	ATACACATATCCATCTGATATCTCTTATAGAATATCCTCAACATTGCCTT[G\A]TGTTGAACCGTTTGTATGCTTCTGTCTGACCATACTAAAGTATATGCATT
A01_83887149	TTCATATAATTTAAAGTGGTGTGTGACATTCTAGGAGTATTTTTATAAAG[C\A]TCCGCATATCTGTAACATCAGGGTGCCAATCATGAAAAGAATATATGCAA
A01_83887303	TGCCTAGATAGACAAGTTGCTCCATTCTATAAACAATGCAAACAAGCAAC[G\A]ATTGTTTATTGCACTTTGTTCGCATCTTACACAAGAAATAATAACAGAAA
A01_83887332	TAAACAATGCAAACAAGCAACGATTGTTTATTGCACTTTGTTCGCATCTT[A\G]CACAAGAAATAATAACAGAAAAAAGCAAGACATGTGATGATCAAAAGCAT
A01_83958148	CAGTAAGATCCCACTATTGCTCCAAATGAAAATATTCTTGCAGGTAGAAG[C\T]CATCCTCTCCCGGGTTAGACTGAGGACAACCTCTATCCACAAGATCTAAG
A01_84827750	TAAACTAATCTTATTGGCAGCAAACTTCTCTTCTTCTTCTTCTTCTTGTT[G\C]TTGTTGTTGTTAGGAAATAGCTGTCGGCAGCATGAGCATACTATCAGAAA
A01_84827753	ACTAATCTTATTGGCAGCAAACTTCTCTTCTTCTTCTTCTTCTTGTTGTT[G\C]TTGTTGTTAGGAAATAGCTGTCGGCAGCATGAGCATACTATCAGAAAAAA
A01_84827820	GCTGTCGGCAGCATGAGCATACTATCAGAAAAAAACAATTCACTAAGAGT[A\G]ATACCGATAACTGCACTTAGCGTTTAATGGGTTTCTGTAGCAGTCAACCT
A01_84930537	GAACTTCTCAAGGTGTGTGTTTATGCTTTGCCAGATTTCTCCCAGCTGTT[C\T]TGTTTTCTCTTGCCTTCTTGTAAGTTATAATATATAATGACATGCAGCTC
A01_84966014	TTGTGGGACTTGGAGAGATTGGAAGCTTTGAGTGTGTCTTGGAATGGATT[G\T]CTAGCTCTTGTATTGAATGTGAATGAGTGGAGTGCTTGAGGCTAGTGAAT
A01_84966020	GACTTGGAGAGATTGGAAGCTTTGAGTGTGTCTTGGAATGGATTGCTAGC[T\C]CTTGTATTGAATGTGAATGAGTGGAGTGCTTGAGGCTAGTGAATGGAGGT
A01_85714077	GCGCTTTAGGATCTTGAAGGGTCCAATAAAGCGAGGGGACAACTTCCCTT[T\A]TACTTTAAACATCCTCATACCCCGAATCGGTGACACCTTCAGATACACGT
A01_85729268	CATAACAAATTTGGTTGTTACAATTTCGAGTATTGATAAGACCACACTTC[G\A]GCATAAAGAGGTCAACATGCGTCATGAACGATGAATCTCAACCGCTCTAG
A01_85957856	CAAAGTTTTCACTTAAACTCTAATAACTATCTCAGCTAAGAGATAGTCTA[C\G]TAATTTCTGTTAGTATTCTAAACTCTGGCAAAGCTAATGTTCCGGAAGCA
A01_86285025	GCTTGCATCAGAATCCCATCCCACTAGATAAGTTTGCCCGTCCTTTTTTT[C\A]CTTATGAACTTCTTCTTCTTGTCCTCTACACCCTTGTCTTTCTTCTAGTT
A01_86600247	TATCATCTTTTTAACTGCTTAAAATGTGTATGCAGTTCATGACGTGTTTG[T\C]AGTCTTTACGAACATTCTTCATATTTCTTTTCTTTTCTTCATTGGTAGTG
A01_86600460	ATTAGAAGGCTTTGCATTGATATGCACCATAATTCCATAAGTCACTACAT[G\T]CACAATATAATCTGTAAGAAAATACATTAATAATAATGTTTGATTGTAGT
A01_86617518	TGCACCACCCTACATGGAACATTGGCTCAATAAATATGGCTCGTTCAAAA[A\T]AATAATAATAATATAGCAGCATTAGCACCCCCTTGCGCATGGCGCAGATG
A01_86617537	CATTGGCTCAATAAATATGGCTCGTTCAAAAAAATAATAATAATATAGCA[G\C]CATTAGCACCCCCTTGCGCATGGCGCAGATGCCATTATGAGCCCGCACGG
A01_86617540	TGGCTCAATAAATATGGCTCGTTCAAAAAAATAATAATAATATAGCAGCA[T\C]TAGCACCCCCTTGCGCATGGCGCAGATGCCATTATGAGCCCGCACGGATG
A01_87032379	GTAAGATAAGTATAGAATGAATCAGAGTAAGGTAAGTAGGTAAGGGTTTG[T\C]CCATTTCTATCTAGGTTTCGTCCTACAGTCAACATTTCCTCTGATAACAC
A01_87181183	GTCTCATAGATCATATAGTTGATGCATGTGCATGAGGTCTAATAGATTTT[G\T]CGATGCAAAAGTCACATATTCAAATGCGAGTTTTGAAAAAGGGGCTGAAT
A01_87181210	GTGCATGAGGTCTAATAGATTTTGCGATGCAAAAGTCACATATTCAAATG[C\T]GAGTTTTGAAAAAGGGGCTGAATTTGTGTATATCAGACTGCCCGTGCCTA
A01_87181249	ATATTCAAATGCGAGTTTTGAAAAAGGGGCTGAATTTGTGTATATCAGAC[T\C]GCCCGTGCCTAGATGCTGAACTATACAGGGATGGAATACTAAAAGCCACT
A01_87181272	AAGGGGCTGAATTTGTGTATATCAGACTGCCCGTGCCTAGATGCTGAACT[A\G]TACAGGGATGGAATACTAAAAGCCACTGAGAAAGTTATGCGATATTTGTA
A01_87181324	ACAGGGATGGAATACTAAAAGCCACTGAGAAAGTTATGCGATATTTGTAA[C\G]GTACAAAAGTCTCATATTAAAATACATCAAATCAAGTAGCCTTGAGATTA
A01_87280541	TTGAGCAGAAAACTTACTCTGCGCTCTCTTAGGAACGACTTTTGTAGCTT[C\G]GGAATTTACTCTGCTCCCTTAGGAATGACTTTTTAGCTTCGGAAGTCCGT
A01_87315828	ATGCCCTGAAATTTGAATACCCTGATTATGAAAGATTTGATAAGGGTGCC[A\G]AATGTGCAAAAAGAAATAGAGTTGTCAGTATTCTGAGTAGGCAAGCTGCT
A01_87315845	TACCCTGATTATGAAAGATTTGATAAGGGTGCCAAATGTGCAAAAAGAAA[T\G]AGAGTTGTCAGTATTCTGAGTAGGCAAGCTGCTAGAATGGTGAAGGAGGA
A01_87774657	GTAGTACATGAAAAAAAAGAGTAGTGTGTTTCATCACTTTTTATAACAAG[T\C]GTGGTTTAGCAGTTGTACTACAGTATATATATATGTACGTATTTACGTTT
A01_87774666	GAAAAAAAAGAGTAGTGTGTTTCATCACTTTTTATAACAAGTGTGGTTTA[G\T]CAGTTGTACTACAGTATATATATATGTACGTATTTACGTTTACCCCTAAT
A01_87802834	AGGATTTTTACACCAGGCGGACACCCGCTTGCACTCGCTGCGTGGTGGAC[C\A]GCAGAGACAAACAGTAACTCTGCAAGGTGGGACCGCTACGCGCTGGGAAA
A01_87802912	TGGGACCGCTACGCGCTGGGAAACTGAATCGTTTCTCAACAACGAGCTCT[G\A]GGAAGGTGCTTTTTGGACCTTCGGCTCCCCGAAGCTTAAAAGACTTTTTT
A01_87831168	TATGAACATGTCTAAATCTTAGGGTATCCTATGTGTTTTACCTTCGATTC[T\G]CTTCTTGTGATCTACCCCATAAATTCATTGTCGAATAACCATGATAGTTG
A01_87831184	TCTTAGGGTATCCTATGTGTTTTACCTTCGATTCTCTTCTTGTGATCTAC[C\T]CCATAAATTCATTGTCGAATAACCATGATAGTTGCACACTAGGTAGGGGT
A01_87831198	ATGTGTTTTACCTTCGATTCTCTTCTTGTGATCTACCCCATAAATTCATT[G\A]TCGAATAACCATGATAGTTGCACACTAGGTAGGGGTGTGTGTTGATCATA
A01_87831213	GATTCTCTTCTTGTGATCTACCCCATAAATTCATTGTCGAATAACCATGA[T\C]AGTTGCACACTAGGTAGGGGTGTGTGTTGATCATAGCAGATATGAAGGCG
A01_87835255	ATTAGAAGACTCTGAAGCAAAAGACTATATTTTATATGTCGTTGATGCTT[T\A]GGTAGATGATGTTGTGTTAGTGTGTTGAATGTTATGAGCAATATAGTGAA
A01_87853091	CCCTTGGCAGATAACACATGTCCCAAAAATTGAATTTCCTCCAGCCAGAA[C\T]GCGCACTTGCTGAATTTGGCATACAACTGATGTTCCCTGAGACGCGTTAA
A01_87940100	ACATAGAGTAGGTAAAAATAACATTATACCAAAGATGTAAAAAAAAACTA[C\T]GTAATAGTAATCTACGCGTCGCTACGAGATCATAGGTTCGAGAACCACTA
A01_87940126	TACCAAAGATGTAAAAAAAAACTACGTAATAGTAATCTACGCGTCGCTAC[G\A]AGATCATAGGTTCGAGAACCACTAAATTCGAAGTTAAAACAAAAAAATAT
A01_87940141	AAAAAACTACGTAATAGTAATCTACGCGTCGCTACGAGATCATAGGTTCG[A\G]GAACCACTAAATTCGAAGTTAAAACAAAAAAATATGATTTTCTAAGGTTT
A01_88104370	AGTGTCACACCCGTTTCTAAGGGCAGAGCCGGGTGCATATCATATGTGTG[C\T]CAGGATCTATTTCCACACATATGTTGACGTCACAAGTGTAATATATCAAA
A01_88324169	TAAACTAAAACTCGTCATAATCCTGGAACTCTTCGAAGTCCTCCATGTTG[C\T]CAGCATCACCTCCTAAGCACTGAGTACAGTGGGGACAACCTGGGGTGGAG
A01_88569033	CAACTATGCAATGGACTATGTCTTGAATTCGCAGTTTTCAAACTAATTTC[A\G]TCAAGAATCTAAGTGATACATGGCACCCTTTAGGATACCTGCTTGGGTGT
A01_88569151	CCCATGTCTATTTCATGAGCTTCTTAGAGAATTTCCACAACTAACAAATC[A\G]CAACCAATAATCAACTCATGTTAGGTGTGTTCATACAAGAATACCCTATA
A01_89233348	TCTAGCAATAAATTCTAGTTGGTTGGGGCAGCAATACAATAAATATAGCT[G\A]GTGGATGGAGTATAAATACCACAACCACCCACAAACTAGTTGTTACTATG
A01_89233369	GTTGGGGCAGCAATACAATAAATATAGCTGGTGGATGGAGTATAAATACC[A\C]CAACCACCCACAAACTAGTTGTTACTATGTGTGCATGGGTGCACTGGACA
A01_89233396	CTGGTGGATGGAGTATAAATACCACAACCACCCACAAACTAGTTGTTACT[A\C]TGTGTGCATGGGTGCACTGGACAGTCTAGTGCGCCACTGGTGCGCCAACA
A01_89233401	GGATGGAGTATAAATACCACAACCACCCACAAACTAGTTGTTACTATGTG[T\C]GCATGGGTGCACTGGACAGTCTAGTGCGCCACTGGTGCGCCAACAGTGCG
A01_89297939	TTGGATTGCCCAAATATCAAATAGTTTAAATCCCAGGAATAGGTGGTGCT[C\T]GAGCATTATGGCTTCTTTGATGCACTTTTGTTGCAGCCATTTCCCTTTGC
A01_89318038	TCCAAAAGAATATCACTCTTGCTAGGAGTTGCTCAAGGATTGCGGATGAC[G\A]TATGGGAGACAACTCAAGTTCACACTAGCAAGGAAACGTTAGAGAGGGGA
A01_89318169	AACACGATGATTTGTTTTACTAAGGTTTGGTTCCAAAGAACCTAGTCCCC[A\G]TTGAGGAGGTCACAAAGACCAGGTCTATTTCAACCCTTTCCCTCTCTCAA
A01_89356306	GTAATCCCCACCATTTTCACTCTTATTTTCTGATCAATGTCATTGAGCTC[A\C]CGTACTGTTTATATACTACTTTTTGGCAGAGGTACTTGTTAGGTTTGAAC
A01_89356436	GCACGAGTAAGCGGAGGACTACGCCTTGATCCACAAACCCTAGTGTTAGA[C\A]TCTTTGCACAAAAGGCACATAGTACTAGGCAGATTATCTGCTTCTTTTAT
A01_89356486	CTCTTTGCACAAAAGGCACATAGTACTAGGCAGATTATCTGCTTCTTTTA[T\C]GGGGCAGGGTGTTACGGTCATGCCCTTTAATATCTATTCATGAACTCACT
A01_89356501	GCACATAGTACTAGGCAGATTATCTGCTTCTTTTATGGGGCAGGGTGTTA[C\T]GGTCATGCCCTTTAATATCTATTCATGAACTCACTAGAGAGAAAACCCCA
A01_89371799	AGTCTATATTGAATGTTTCCTCCCATATGAAAGTGATATAAAGAGGTAAA[A\G]GAGTATTACTAGTTTACCTTAGTAAACAAATTAAATTTATGGATTTGTTC
A01_89388778	CGTGCAACCAGGATTCCTACGAGGTCGTCAGGGGCGGCATCACCGTCGAC[G\A]AGTTCGCTGCACACCGAGATGGATAGATGGTTGCTTTTAGTTGCAGGAAT
A01_89459680	ATACTATGAGCAGACTATTGATTCAGCCAATCCACCACCCTTTCATCCTT[A\G]GTCCCATGAAAACCGGCACGACAAGATCTGAGAGATCATACCCATACAAA
A01_89459755	GATCTGAGAGATCATACCCATACAAAGCTTTGAATGGAGAGCATCCCAAA[T\G]AGTAATGATGCGACGTATCCTACCAAAATTCAGCTAGTGGTAGCCACGAT
A01_89483963	TGATATGATATGTGCTTTAGTAATTTCAAATTTTGATGGTGTATAATCTA[T\C]TCGAGTTAGATAGAGTTAAACCTTACTTATGTGAGACTTTTGGGTGGTAT
A01_89494642	TAAAGTAGCATATAATAATACGGTTATGCATATAACCCGGGGCTTGCCTT[T\C]AGTAGCTGGGGCTGCGGGGAGATCCTCGATAGCAGCCTCGGGAGCTTGCT
A01_89494821	GCAATGCGTAAGATATATGCATGATATGATATGTGCTTTAGTAATTTCAA[A\C]TTTTGATGGTGTATGATCTACTCGAGTTAGATAGTGTTAAACCTTACTTA
A01_89535962	CCGCATTTACACAGTTTATACCTAAGGATTGACTAGCTTTTGTTTATCTT[A\G]TCTTTGTTTACCTATTTTGGTTGGGTTATTATGGTTTAGCTTTATGCTAG
A01_89627325	TTATTAAACTCACAACCAAAGTCTCTAAGGGTTTGCTTCATCCGTAACAA[C\T]TGTGCACAACATGCACCAGCTGCTACGTACTCAGCTTCTGCAGTGGAAAG
A01_89659322	ACCCCATACCACCCCTGCCTTGTACAAGAAACAAGGAAATAAAAATATGA[C\T]GTGTTTCCTTTTCCACTACTTGCCCTAGAACTTTAAATCTCGGGACGAGA
A01_89659570	ACTTGATGGGTGGTTAACTCTAGTGTAAAGTACTTAACCCTAAATCTAGG[T\C]TTATGGATATAAAGGAAGCCCAAGCATGAGAGAACTTCAAAAGATATGAG
A01_89680765	ATACATGTGATCACCCTCCTTAAACTCGAGTAGTCTCCTCCGGGTATCAG[C\T]GTAACTTTTCTGCCTTGACTATGCAGTTCTCAAATTCTCCCTTATTTGAT
A01_89776287	TGGACGGTCCTTAGTGTCATGGAGTTCCAAGAAACAAAATTGTGTTGCAC[T\C]TTCCACTACAGAAGTTGAGTACATAGCAGCTGGTGCATGTTGTGCACAGT
A01_89776302	GTCATGGAGTTCCAAGAAACAAAATTGTGTTGCACTTTCCACTACAGAAG[T\C]TGAGTACATAGCAGCTGGTGCATGTTGTGCACAGTTGTTATGGATGAAGC
A01_89776336	CTTTCCACTACAGAAGTTGAGTACATAGCAGCTGGTGCATGTTGTGCACA[G\A]TTGTTATGGATGAAGCAAACCCTTAGAGACTTTGGTTGTGAGTTTAATAA
A01_89782084	AAACATCTGAGCATGATGTTCTACTGGTTAGACAGCTTTACCTAGTGTAC[A\G]ACGACTGACTGAACGAACAGAGATTATAAAATGACATAATTCCACCATAC
A01_89782259	ATAGATCAAAATATAGAGTGATTGCTAAAGTCAGACATCAATAAAAACTG[G\A]ATGCGATCCATATAAATTATGCTACTTCGTAGCAATTACTAACGTTTAAA
A01_89782265	CAAAATATAGAGTGATTGCTAAAGTCAGACATCAATAAAAACTGGATGCG[A\C]TCCATATAAATTATGCTACTTCGTAGCAATTACTAACGTTTAAAACCAAC
A01_89870243	GTGTAAAAATCCTGGCGCTTCGCCTTTTTGCCTGCATCACTATATAAACA[G\A]ACGAGTAGGTGTGAAGTTACCACAGCATTCATTGCTATTTGCACTGTTTT
A01_89963067	ATAATACGGTTATGCATAAAACCGGGGATTGCCTTCAATTGCTGGGGCTG[C\T]GGGGAGATCCTCAACAACAGCCTCAGAAGCTTGCTCCTGGTCCTCCTCTT
A01_89963084	AAAACCGGGGATTGCCTTCAATTGCTGGGGCTGCGGGGAGATCCTCAACA[A\G]CAGCCTCAGAAGCTTGCTCCTGGTCCTCCTCTTGGACAGATCCTTGCTCG
A01_89963187	GATGAGCACGTACTCTCCGTCGGCAAGATTACAATCTAATGAATGCAATG[T\C]GTAAGATATATGCATGATATGATATGTGCTTTTAGAGATTACAACTTTTG
A01_90790228	CCTCTCTCTAGTGTTCTTATGTGTGTGATCAAGGATCACTTGAGTTGCTC[C\T]CATAAGTCTTTCGCTATCATATTGAAGAACTCTCACAAGAAGAACCCCTC
A01_91020928	ACATATTATTGGTATTACAGGCAAAAGATGTGATAGTAACGGGGGTGCCC[G\A]ATCTTCCGTCAGGTGAAGATAACTATCGATTTGGTGGAGATGTCACACAG
A01_91177149	GCATTTGCAAGGCTTTGCTCAATAGCATACTCTGTACGGAAACAACCTTC[G\A]TCAAAAATGTTTTTACTATTAGAAACAATAAAAGTTAAGGGACAAGTAGT
A01_91219667	TCTTGCCTTGTTCCTTACAATCACGCCTTGATCATCTTGTTTGTTTCTGA[A\G]CGCCCACTTTGTTCCAATGATTCTTGCATCTTGTGGGGGCTTCTCTAGGG
A01_91235134	CTGGAGGTGTGGTGAAAGTGCCTGAAAAATTTGGGTTCAATTGGAGCATT[T\A]TGGCTCGTTTAGGCATTTCACCGAGCATGTGGTGTGCGAGGATTTAGGGT
A01_91255700	AGGGACTCTAAAGAGTTTTGTACCCTAAACATAGAGGACGTTGCTGGATT[C\A]TCTATATATAGAGTTTCTCTAAACGGTCCTCTATCCATTTGAATACTTTA
A01_91402552	TTCAAGAGAATTTCTACTAAGTCATAGATTGAAAGGGAAATGGAGTCTTC[A\G]GCGAAGACAAGGCTTTCACTCCACTCTATCGGTATTATTTACCCTTCGCC
A01_91402553	TCAAGAGAATTTCTACTAAGTCATAGATTGAAAGGGAAATGGAGTCTTCA[G\T]CGAAGACAAGGCTTTCACTCCACTCTATCGGTATTATTTACCCTTCGCCG
A01_91402555	AAGAGAATTTCTACTAAGTCATAGATTGAAAGGGAAATGGAGTCTTCAGC[G\T]AAGACAAGGCTTTCACTCCACTCTATCGGTATTATTTACCCTTCGCCGTC
A01_91402568	CTAAGTCATAGATTGAAAGGGAAATGGAGTCTTCAGCGAAGACAAGGCTT[T\C]CACTCCACTCTATCGGTATTATTTACCCTTCGCCGTCACTCCGCATCGCT
A01_91402627	TCTATCGGTATTATTTACCCTTCGCCGTCACTCCGCATCGCTCTCCACTT[A\T]GGTATAATCTTCACTCATACTCATTTGTACCATTGGGGAGAAAGTAAGAA
A01_91402667	CTCTCCACTTAGGTATAATCTTCACTCATACTCATTTGTACCATTGGGGA[G\C]AAAGTAAGAAGGGCTCTAAAGACTCTGTTTTTGGCGATTAATGCCAAAGG
A01_91926523	GTTTAGCCTTTGCAATTTTGTTTTCAGTTTGGCTTTGTTCAGTTCGTGTC[C\T]GTGGTCGAGTCGTGTTGCTGGTTTAGGCTGTATCTTCGTCGTAGATCAAC
A01_92210710	CTATTGGAAAATAAGAATGATAGTGCATCTTAGAGCAATGAGTGGAAAAA[T\A]TTAGAGAGTTGTAAGAGATGGTTTTGTAGTGCTCAAGCAAGATGAGCCTA
A01_92338976	AATGCGTGTATAGTAAAGGAATAATGTTCACTATTTATAGGCACAGGACA[C\T]AGCCTGTGAGGAATTACAATCATGCCCTTCATAAAAGTTTACAACAATGA
A01_92819138	TATCGATCGGTTGTCGCATTTTCGAGTTTTCCACTCAGAAATCAGAATGA[C\T]GATTTGACCTGGGCAGCACTTGGATTCTACTCACCGCTTAATGTACACTG
A01_93411063	CTGTGCCAACATTAAGTATGTCAACCCACCAAAAGAATGAGACGAGAATG[G\T]GGAAGCCCTGCCCTGGGCTTAGTAATCTCCCGTAGTCGGGTATAAGCAGT
A01_93411200	CAAATCATTAGGAATAGCTCCTAGAGTACTGGAATGTACTCAGCTATACT[A\G]ACCCGTCCAAAACCAGGAAATAAGAAAGTAAAAGACTCCAAGGAGTATGC
A01_93499858	CTTTTGCCCCCTAAAAGCCAAAAGCCAAACCAAAGGGCTGGATCCAGAAA[A\G]CAGCTTTTTCTAAAAGCTGACTTTCTCGCAGTGCAAAACTGAAAGCACCC
A01_93602241	TCACCTATATTTTAATTATTACAAAAATCATAAATAATTGTACTCACAAT[G\A]AATATTTCTGCTCCAGGTAGAGGTACAATATCCCCTTATTTGTGACAACA
A01_93602303	TCCAGGTAGAGGTACAATATCCCCTTATTTGTGACAACACCTAGTGTAAC[T\G]CCCAAAATCATATTTTTGGGTCATGTAGGAAAACTTTTTCCCAAACATAT
A01_93828380	AAGCTGACTGGGGGTTTGCCACTAAGAAAGAACTAGAACTCGTCGTAGTC[T\C]TGAAACTCCTCAAATTCCTCCATGTTGCCAGCATCACCTCCTGAGCACTG
A01_93828442	AAATTCCTCCATGTTGCCAGCATCACCTCCTGAGCACTGAGTACAGTGGG[T\G]ACAACCTGGGGTGGGGTGGTTTGTAAAGCAAGGGTGAGTACACATCAACG
A01_93828475	GCACTGAGTACAGTGGGTACAACCTGGGGTGGGGTGGTTTGTAAAGCAAG[G\A]GTGAGTACACATCAACGTACTCAGCAAATGTCCCGTTTGGCTAAAGTGGA
A01_93828510	GGTTTGTAAAGCAAGGGTGAGTACACATCAACGTACTCAGCAAATGTCCC[G\A]TTTGGCTAAAGTGGACTAGTTGTATATGGAGTTGAGGTTAAGCAGTTGCT
A01_93829358	ATGATAACCCAAAATGGTAAACAAGGATAAGTAAATACAGACTAGTCAAT[G\C]CTTAGGTTTCATAAGGTAATGCGGGACAGTGAATCCTAAAGTATGTAGGA
A01_93829394	ACAGACTAGTCAATGCTTAGGTTTCATAAGGTAATGCGGGACAGTGAATC[C\A]TAAAGTATGTAGGACATAATAGGTCAGAGGACACTTGCCTTCACCTTGTT
A01_93829544	GTTGTCTAAATAAAGCGAGCATGCATTCAATACATTTGGAAAGTACAAAT[G\A]AACATCACACCAAACATGTACAAACATCGGAACACATCTTAAAAAGACAC
A01_94431352	TACATTAAATTTTTTAAGTCTGCTGCTAAACAACCGGCGTAAATAATTAG[C\T]CATTTATGTCGGTTTCAAATAGACCGAGATAAATAAAATTATTTACGCCA
A01_94431402	CCATTTATGTCGGTTTCAAATAGACCGAGATAAATAAAATTATTTACGCC[A\G]GTTTCATAAAAGTGTTGTTCACGTAGGTCAGCTGAACCGATATAGATAAG
A01_94431427	CGAGATAAATAAAATTATTTACGCCAGTTTCATAAAAGTGTTGTTCACGT[A\C]GGTCAGCTGAACCGATATAGATAAGGCTTCTACTTACGTCGGCAACTCTA
A01_94431438	AAATTATTTACGCCAGTTTCATAAAAGTGTTGTTCACGTAGGTCAGCTGA[A\G]CCGATATAGATAAGGCTTCTACTTACGTCGGCAACTCTAGTCGACATAGA
A01_94431554	TTTTCTCTAAACTTACCGCGTGTCTTGTGTGTTCTGTTGGCTAGTTAGAT[A\G]TGAATATAGGTTTAGAGCTAACAATTATAGTTTAAATTCTCATTTATACA
A01_94695860	TTCAAGTCCAAAAGAATATCTCTCTTGCTAGGAGTTGCTCAAGGATTGCA[G\A]ATGATGTATGGGTGCCAACTCAAATTCACACTAGCAAGGAAACGTTAGAG
A01_94696006	ATTTGTTTTACCGAGGTTTGGTTCCAAAGAACCTAGTCCCCGTTGAGGAG[G\A]TCACAAAGACCGGGTTTATTTCAACCCTTTCCCTCTCTCAAACGGTCACT
A01_94775505	AAGCTCCAGTGGTCTTGATGTCGTCATCACATTTTTGCTATGATGAGTGC[G\T]TCCCACTTGTTTCCCTGCCTGACATGCTGCACAAGGTCTGTCTTTCTCAA
A01_94992433	TGCTGCACCCTTCTCTGCGCTTCCTTCTTCTGCTTCTTGTTAGCCGGTTC[C\T]GAACTTGAACCACCTGTTATCGGAAGCACCAGCTTCGTAGCCGAAGGTAC
A01_95201912	AAAATAATGCTACCATATTAGTAGGGATGACAACGGACAGAAACCGACGA[G\C]AAATCTCTCTTGTTTTCGTATCTGTATTTTATCATCGGAAACAGAATCAG
A01_95474050	ACAAGCATAATGAAGATGGTTTGGTGGTAAGAAACAAGGCAAGACTAGTG[G\C]CACAAGGTTATACTCAAGTAGAAGGATTGGATTTTGGTGATACATATACA
A01_95474110	ATACTCAAGTAGAAGGATTGGATTTTGGTGATACATATACACCCGTGGCA[A\G]GATTGGAAGCCATTCGAATCCTTCTCGCATATGCTTGTGCTCATAATATC
A01_95474123	AGGATTGGATTTTGGTGATACATATACACCCGTGGCAAGATTGGAAGCCA[T\A]TCGAATCCTTCTCGCATATGCTTGTGCTCATAATATCAAGCTCTACCAAA
A01_96142155	GCAAGCTCGGCTCGTTGTAGCTCGTTAGTGTAACGAGCCAGCTCGGCTCG[G\A]CTCATTATTACAACGAGCTAAAAGTACAGCTCGACTCGGCTCGTTAGCCA
A01_96142169	TTGTAGCTCGTTAGTGTAACGAGCCAGCTCGGCTCGGCTCATTATTACAA[C\T]GAGCTAAAAGTACAGCTCGACTCGGCTCGTTAGCCAGCTTGAGCTGGCTC
A01_96149296	ATGTTGGGGGCAAACACAAGAGTCCCAAGACTTGTGTTTGGGTACCCAAG[A\G]CTTGTTTCTAATGTAAAAGGACCCAAGACTGTTTGGATACCTAAGAACAA
A01_96149406	TTGTTTTGTAGGTTTATGCATCCGGTGGTTCAAGTTGGATAATTGATAGC[T\G]GGTGCACAAATCACATGACAGGGGAGAAAAGAATGTTCTCCTCATATGAG
A01_96406889	GTCAGATCTGATATGTGTGTAATTTCTTCAGATGTCTGAGAACAGGCGCA[G\A]AGGTGCGAGGCGTGCTCAGCCAGAACAGCAGGCACCCCAAGAGGAAACAG
A01_96415697	TTTCCAAATGTATTGAATGCATGCTCGCTTTATTTAGACAACGAGCAGCC[C\T]GAGGTTCCTAAGTGTGTTGTTGGAGACCTCCCTGAGCAACAACCTGGTGA
A01_96518518	GGAATTTTTATACCCCTAGATTCCGGGTGTTACAGAAACCAATCACGAAA[C\T]GAAATCCAAAATGAGACTAAGCAAAACACGCGATAAAACACGACATCAGA
A01_96616877	TTTCACAGAACACTAGGTTGCTCTTGATGCAACCAGTGCTCAGGCATCGA[G\C]GTAGATCTCTAGGAGTTCTAGGACTTCGACAAGTTCGAGGATTAGGCTAG
A01_96635095	ATACTGGTGGATATAATTGACACAAAGAAGTGCTATTTGAAAACTGTGAA[A\G]CATAAGAAAGATTTATGGCACACGATTACATATGCTTGGAAAAACAACAT
A01_96635128	TATTTGAAAACTGTGAAACATAAGAAAGATTTATGGCACACGATTACATA[T\C]GCTTGGAAAAACAACATTAATGGCCTCAAGTAATATTGTGCTGCTTATGC
A01_96980838	TCTCTTTATATCAAGTTTATCCCTTTGTGAGGAATCTCCACAAGTTGGAG[C\G]CTCTCACCCTTACAAGATTGATCACAATGAAACCACAAGATTAAGGGAGG
A01_96980845	ATATCAAGTTTATCCCTTTGTGAGGAATCTCCACAAGTTGGAGCCTCTCA[C\A]CCTTACAAGATTGATCACAATGAAACCACAAGATTAAGGGAGGGAATAGA
A01_96980874	TCCACAAGTTGGAGCCTCTCACCCTTACAAGATTGATCACAATGAAACCA[C\T]AAGATTAAGGGAGGGAATAGAAACACACACAAGATCTAGAGTCACAACAA
A01_97090343	GTCCTCTTTTGTCTGATGGCTTGAGACGTTCTCTTCGTAACTTCACCACT[G\T]TCGCTTGAGTTCTTTAGGTCCTGATGAGGCATAAGTTGCTACCGAGGACT
A01_97249845	CACCAAGCCACCATGGTTGATGTATTGTTCATTACCTATTTTTGCTAGGA[G\T]AAGAGGGATCCGATCCTCCGGAATTTGTAGCTCCAGAAGAAGGGCAGGAA
A01_97291714	TTAAGCTTGGGTCTTAGGTACCCAACTCTTGTTTAGTCCTACAAGGTTAG[T\C]CACAACAAACTTTGGAACCCATATGCAAGTTTTGTCTCTCTTGCACTTAG
A01_97314775	CAGTTGTACAAATAATATTGTTGAATACGAAGCTCTTCTTTTATGGCTTC[G\A]GAAGTTAAAGGCAATGGGAATAAGAAGGGCAATCCTTAAAACTGACTCTC
A01_97383814	TCCAACTGAATGAGGAAGTCCCATGGTACAGTATTTGATGAAGATTAGAT[C\T]GACCGCTCCCCTCGCCACCGATGACTCCGCGCCGGGATCGTCGCCGCCAT
A01_97863646	CGTGTATGGAACAATGCTAGCATTCCGTCCGATGACCTGATTTCTCAGAA[T\C]ATCTGACTATCTAATGATATTGTGCTATGCACTATGCTTTTACATAGTGG
A01_97863650	TATGGAACAATGCTAGCATTCCGTCCGATGACCTGATTTCTCAGAATATC[T\C]GACTATCTAATGATATTGTGCTATGCACTATGCTTTTACATAGTGGTAGT
A01_97863674	CCGATGACCTGATTTCTCAGAATATCTGACTATCTAATGATATTGTGCTA[T\A]GCACTATGCTTTTACATAGTGGTAGTGTACCATTCGACGATAGGGAGGAG
A01_97863708	TAATGATATTGTGCTATGCACTATGCTTTTACATAGTGGTAGTGTACCAT[T\C]CGACGATAGGGAGGAGCTCTTAAGAGCTCTCTTTATGCACTCATTGGACC
A01_97863710	ATGATATTGTGCTATGCACTATGCTTTTACATAGTGGTAGTGTACCATTC[G\A]ACGATAGGGAGGAGCTCTTAAGAGCTCTCTTTATGCACTCATTGGACCCT
A01_97863719	TGCTATGCACTATGCTTTTACATAGTGGTAGTGTACCATTCGACGATAGG[G\C]AGGAGCTCTTAAGAGCTCTCTTTATGCACTCATTGGACCCTTTGTATTGT
A01_97906042	TATTATATGAATCTAAAATGTCAGAACATAATGTTTAGGTACATTTATAC[C\A]TTTGCCTTGACAAATAATAATTCCCAAGCAATGCGTTTGCAATCACAGGA
A01_97906115	CCCAAGCAATGCGTTTGCAATCACAGGAATGTGTGAACAGTAAAGGAATA[C\G]TGTTCACTATTTATAGACACAGGACACAGCCTGTAAGCAATTACAATCAT
A01_97984737	TTAACTTCATTATTCCTGTCATTATGATGCCATTAGCTCTTTCAACAAGT[T\C]CATTTGACTCCGGATGTTGAACTGATGCGAAATGGATCTTCGTGCCAATT
A01_98051463	CGGTTAAATCCGTCCCTCTCGACCCCAGCAACGACGCCTCCAAGCAGATC[T\C]GGATCGGCTCCGAGCTCGATCCCAAAAGGAAGCAGTGCTCATCGACTTCC
A01_98442978	GCGTGACTTGGTCGCCACGGTCGATCTTTGGAGTCCTCGCCCCCACTTTC[A\T]ACATCATAACTGTAACTATCACCAGTGTCTTCAGATAAACCTTCTAAAAT
A01_98443178	TTTATCTTCAGACATCTTCAAAAATGTTGGAAAAAGGTGTTCTCAAAGCC[A\G]AAGATTAGAAAATTTAAAAAACCAAGCAAGTGTTGGTATGCAAGAGCAAA
A01_98443189	ACATCTTCAAAAATGTTGGAAAAAGGTGTTCTCAAAGCCAAAGATTAGAA[A\T]ATTTAAAAAACCAAGCAAGTGTTGGTATGCAAGAGCAAAAAATTGGGAAA
A01_98444477	ACCATGGCACATGCTTCTTTGCGGTTTGGTAAAAAAATAGGACAATTTCA[G\T]TTGATAATTACACCTTTGGTCAAGACATAGCTAGACAAAAACTTAGTGCA
A01_98500921	TTCACGTCTTTAATTGCTTATTTCGGTGCTCAAGTTGTACAAGTCATCCC[T\C]GGACCTCACAAGTCCCTATGCAAAACGATGCACATATTGAGGGGGAGGAT
A01_98525965	TTTACCTTCCAAAACCGGGTGTGACAGAGGCGAAGTCGGCTCTTCAACTG[C\A]TTCGGCAGTTTCTACCTTAGAGGTTTCAGCAGCATGCTGTTTTGTAGCTC
A01_98526021	CAGTTTCTACCTTAGAGGTTTCAGCAGCATGCTGTTTTGTAGCTCGTTCC[G\A]AGTAATATGACTTCGGTCGATGGGTTAAAACTTTTGCTCTCTTTTGCTTC
A01_98604343	AAGGTTCCCCAAGAACCATCGCAGAACACTGTCCAAGCTTCGGCTTCTTT[C\A]TTTATCTCTTCTTCCTGAGCCCCTGGCGTCCAGTCAGTGATGAAGTCTGC
A01_98652623	CTGTTCACCTATTTATAGAGAATCGTATAGCTTCGTACGAAATTACATTT[A\G]TACCCACAACGATTACACATAGGATTTACAAATAATACAAGGGCAACATT
A01_98667391	TGTATCTAGATTATAACTTTCCTACTCAGAAAAATGAATCAAGAGGAAAG[T\C]TGTTGTAGCAACCTCTTCCACCGCGCCGAAGCAAAAGAGAGTAAAAGTTC
A01_98871944	GTCAAATGAGTTTGAAATGTCCATGATAGGAGAATTGAGCTTCTTTCTCG[A\G]TCTTCAAATCAAACAATTGAAAGATGGAATCTTTGTAAGCCAATTTAAAT
A01_99724272	TTTGAACTCGTATAGATAACAGTCAGTTGATGGAGTCCGAAGGAGTTGCA[G\A]GTGAAGACCCTGAGCAGCAGCTGGTTGGTGAAGGAAAGTGTCCCTTGACC
A01_99724326	AAGACCCTGAGCAGCAGCTGGTTGGTGAAGGAAAGTGTCCCTTGACCCAT[C\T]TATGTCCTACTCATTCTTATAATTCACTCCCCGCATTTACGCAGTTTATA
A01_99833315	GTTGGAGGTCTGCTTCTTCGCCGAAGGTCCTCCAAGCAAAAACACCTTTG[G\A]CAGTGTGATAAGCGAACTGACATAGCATGAAGGTACAAGACGAAGCTACA
A01_99833328	TTCTTCGCCGAAGGTCCTCCAAGCAAAAACACCTTTGGCAGTGTGATAAG[C\T]GAACTGACATAGCATGAAGGTACAAGACGAAGCTACAATCCAGAGAGCTT
A01_99833381	ACTGACATAGCATGAAGGTACAAGACGAAGCTACAATCCAGAGAGCTTCG[G\A]TATAATAACAAGCCTTGAGACGAAGGTCTGCACCGGCTTAAAAAGAAAAA
A01_99833400	ACAAGACGAAGCTACAATCCAGAGAGCTTCGGTATAATAACAAGCCTTGA[G\T]ACGAAGGTCTGCACCGGCTTAAAAAGAAAAAGACCGATAAGTCCTTGATA
A01_101551288	TATACTCCCTTGTGATATTAACATCTTTCTTGAGTATTTTCAAAAAGGTT[G\A]GAAGGAAAAAGAAACAACTACAAAGGGAGGACACTCACATGAAAGAGAAA
A01_101551422	GAGATCTTCAAAACATCAATGGTGTGGTTGTGAGCATTCTAAATCTTTTT[C\T]ATTGTGAGGATACCAGGCATAAATTGTTTATTGCAAATCTTATAAGCCTT
A01_101551431	AAAACATCAATGGTGTGGTTGTGAGCATTCTAAATCTTTTTCATTGTGAG[G\A]ATACCAGGCATAAATTGTTTATTGCAAATCTTATAAGCCTTGATCTAGAT
A01_101551436	ATCAATGGTGTGGTTGTGAGCATTCTAAATCTTTTTCATTGTGAGGATAC[C\T]AGGCATAAATTGTTTATTGCAAATCTTATAAGCCTTGATCTAGATGTATA
A01_101551477	TGAGGATACCAGGCATAAATTGTTTATTGCAAATCTTATAAGCCTTGATC[T\A]AGATGTATAATGCTTCTCCCTACACATCTCTAAAATGAATGCATCTATTC
A01_101552748	TTAGCATCTCATGTATTAAGTCTTAGATTGAAAGGGAAATGGAGTACTCG[G\A]CAAAAACATCACTTCCACTCAACTCCATTAGTATTATCCACTCTTTGCCG
A01_101552759	TGTATTAAGTCTTAGATTGAAAGGGAAATGGAGTACTCGGCAAAAACATC[A\G]CTTCCACTCAACTCCATTAGTATTATCCACTCTTTGCCGATATTCCGCCA
A01_101552769	CTTAGATTGAAAGGGAAATGGAGTACTCGGCAAAAACATCACTTCCACTC[A\G]ACTCCATTAGTATTATCCACTCTTTGCCGATATTCCGCCAACTCTCCAGC
A01_101552799	CAAAAACATCACTTCCACTCAACTCCATTAGTATTATCCACTCTTTGCCG[A\G]TATTCCGCCAACTCTCCAGCTTTGGTATAATCTTCACTCTTATGTTATTT
A01_101552899	TACCATAGGGAGAGAAAGTAGAAGGGCTTATATTTCACTCACAAAGTATC[T\C]GTTTTTGGCGATTCATGCCAAAGGGGGAGAAAGTATTAGCCCAAAGCAAA
A01_101558263	TATATCATTATAAATGCACATGAACAATATTGAATTACATTTATACCTTT[G\C]GCTTGACAGAAGGTAAAAGTATAAGTGTGACGCACGAGCGAATACCAGTC
A01_101559349	TGCAAAGCATCTACGCTAATCATTGAGTGATCTTTGAACATTTTGGTATC[G\A]AGAACTATTAGGAATAAGCATCTACTCACCTGCAATGTTTCTCAGCTCCC
A01_101559415	AAGCATCTACTCACCTGCAATGTTTCTCAGCTCCCACACTCTTCAAATGT[T\C]TGGTTTGAGTCTTATTGGTAGCCCAAATGAGTAAACTAGTCATTGCAAAC
A01_101559524	CTTCATTGTGTATGATCAGATCGTCCGATGAGTACATTGTTGGACCAATT[T\C]GTTAGGGTACGATGCCTCTAAACAACTATTATGTACTCCCTCCGGTATCA
A01_101563898	TCTATTAATAACATGCTAGTGCGAGATGTACATAGTCCATGTTGCAACAC[A\T]GCTATGTTCATCTTCGATCATGGTGTATGAGATCTGACCCAGCACTACTG
A01_101564023	GCTAAAAAGCAGCAGGAATGTCCAACCAAGACCCAATTCAAATATTCACG[T\C]GAAACATATTTCATCCAATATAGCAGTGTGAAATTCAATAGCTTGAGGAA
A01_101564091	ATATAGCAGTGTGAAATTCAATAGCTTGAGGAACCTTTTCACCTTCCAAC[A\G]AACTGTTCAGATCTGCATGAAGCAGTAATGAAATGAGGATATTTAAGGAA
A01_101643697	CGCAAGCTCAGAATAAGAAATTGAGCAAAGAGCTGACAGAGGCTCAGACA[G\C]TTTTGGAAGAAAACTCCAACTGATTCAACCGTGAAATCGAAGCTCAATGT
A01_101643745	CAGTTTTGGAAGAAAACTCCAACTGATTCAACCGTGAAATCGAAGCTCAA[T\C]GTGACACTCAAGGTTGAGGCTGAGAAGAACATGAAGCTCAGTGAAGCGAT
A01_101651037	ACTTTCACCATTACCAAGAATTGATTCCCTCATGGATGAAGCAACTATTT[C\T]GTAGCTCATGAGCCTACTAGACTGCTATTCAGGCTATCACCGGATTTGGA
A01_101705369	TTTTGCTTGTGCTTTTGCTTATCCCCGGTCTTCGCCTTGCATTGGAAAGA[C\T]TTGTGACCTTCTTTGTGACATAGCCTACAAATCACAGTTTCACCCTTCAC
A01_101705411	TGGAAAGACTTGTGACCTTCTTTGTGACATAGCCTACAAATCACAGTTTC[A\T]CCCTTCACAGGCTTGTTCACTCCCGCACTGGTGCTATCCCGAGGAGGTTG
A01_101705439	ATAGCCTACAAATCACAGTTTCACCCTTCACAGGCTTGTTCACTCCCGCA[C\G]TGGTGCTATCCCGAGGAGGTTGGATTTGTTTGGCTTTGCCTTTCTTGTCA
A01_101705502	GAGGAGGTTGGATTTGTTTGGCTTTGCCTTTCTTGTCATACAAAGCCTTG[A\C]CAAGGCGAGCCACTTATTGCTTTAATTGCTCATTCTCCATTGCAATCTCA
A01_101705518	TTTGGCTTTGCCTTTCTTGTCATACAAAGCCTTGACAAGGCGAGCCACTT[A\C]TTGCTTTAATTGCTCATTCTCCATTGCAATCTCATCCGAACATGTTTATA
A01_101711699	AATCACACTGGTTTCAGAGTTAGTCATATGGGTGCCCTTGGGAAGTTTTA[C\G]AAATTACTCCAATTTGCTCCACAATACTTGAAAATCTTCCAATGTAATAG
A01_101711712	TCAGAGTTAGTCATATGGGTGCCCTTGGGAAGTTTTACAAATTACTCCAA[T\C]TTGCTCCACAATACTTGAAAATCTTCCAATGTAATAGTTGTTTGGTTTGT
A01_101711718	TTAGTCATATGGGTGCCCTTGGGAAGTTTTACAAATTACTCCAATTTGCT[C\T]CACAATACTTGAAAATCTTCCAATGTAATAGTTGTTTGGTTTGTGATATT
A01_101711747	TACAAATTACTCCAATTTGCTCCACAATACTTGAAAATCTTCCAATGTAA[T\A]AGTTGTTTGGTTTGTGATATTCTACTACTTTGATATATGCACTTTGGTCC
A01_101711847	CAAAAGTGTATAGAAATTGAAATCACCTTATAGGGCACACATTAGGGTTT[T\A]CAGGCTCTTCTTAGGGCTTTGAGTGTTCTAGGGTTTGTGTACCACTTAAA
A01_101711848	AAAAGTGTATAGAAATTGAAATCACCTTATAGGGCACACATTAGGGTTTT[C\T]AGGCTCTTCTTAGGGCTTTGAGTGTTCTAGGGTTTGTGTACCACTTAAAT
A01_101711890	AGGGTTTTCAGGCTCTTCTTAGGGCTTTGAGTGTTCTAGGGTTTGTGTAC[C\A]ACTTAAATCCATTAGGTTTAGTTTCTTATGAACATTTCTACTAACTTTTG
A01_101820280	ACCTGTTCTTGTCGAGCTGTGTAATTGAGCAAATCGTCGCTTGAACCTCG[G\A]CGCCTGCCTTGTTCTTCAAATCCTAACGTTAAGTTTATCCAGACGATGTT
A01_102184704	GAAAAGAAATTACAAGAAATAAACCGTGCCTATGAGGTGTGAGGTTCTTG[C\G]AGAAAATGTAGTTACCTTTCATAATTCATAGTACATTTTTCCCTAAATGT
A01_102184711	AATTACAAGAAATAAACCGTGCCTATGAGGTGTGAGGTTCTTGCAGAAAA[T\C]GTAGTTACCTTTCATAATTCATAGTACATTTTTCCCTAAATGTTGATATT
A01_102233340	TTTACGTGAATCATTATGACGATGTCACCAAAAGAAAGAAAGAAAGAAAC[C\A]ATGGGGTTGAGACCATGCTATTTTACATGTGCTACCTGATGAGTTTCCTG
A01_102233442	AAGTCTGTTGTACATGAATTGAAACATCGAATTTGACCTTCCGAAAATTG[G\T]GACCCTCTAAATTGTTCTGTGACGGTGGACCCTCAATTTGGATGTTTGCA
A01_102233452	TACATGAATTGAAACATCGAATTTGACCTTCCGAAAATTGGGACCCTCTA[A\G]ATTGTTCTGTGACGGTGGACCCTCAATTTGGATGTTTGCATCATCAAAGG
A01_102233467	ATCGAATTTGACCTTCCGAAAATTGGGACCCTCTAAATTGTTCTGTGACG[G\A]TGGACCCTCAATTTGGATGTTTGCATCATCAAAGGGCGAGTTGCATGATT
A01_102557804	AATTTAAAATTGGTATCTTATTGTGTTCAAAAGGGGGAGAAAAGTAGTAT[T\C]TCAAAATTGATATATCAAAACCCTCTTGAACACTAAGAGGAGAATTTTAT
A01_102867134	TTCATCATCATCGTGTATATTAATGAAAGTATAAGCATATAAAACATGAG[G\A]AATAGCATGAATCATCACACAACTTCATTTATATATCTTTCTTTATATCA
A01_102867227	TTATATCATCATGAATGAACGTGAACAATATTAGATTACATTTGTACCTT[C\G]GGCTTGACAGAGGGCAAAAGTCCAAGTGTGACGCGCGAATGAATACAAGT
A01_102867289	GGGCAAAAGTCCAAGTGTGACGCGCGAATGAATACAAGTCAGCGTGAACA[G\T]TATGGTGTCGCTGTTCATCTATTTATAGGCACATGATGCAGCCTGTGTAT
A01_102867300	CAAGTGTGACGCGCGAATGAATACAAGTCAGCGTGAACAGTATGGTGTCG[C\A]TGTTCATCTATTTATAGGCACATGATGCAGCCTGTGTATAATTCCATTCA
A01_102867353	TTCATCTATTTATAGGCACATGATGCAGCCTGTGTATAATTCCATTCATG[C\T]CCTCGACATTTACTATTGACTTAAATAAATCTATCAAGGACTAGATAACC
A01_102877231	GCTATGGTTATATCTTGTGTCATTAAGGGATTTTTGGTTCATAATGTTCT[T\G]GTTGATACAGGCAGTGCAGCAGATATCATATTTGCTAAGGCTTTCAGACA
A01_102877284	TGATACAGGCAGTGCAGCAGATATCATATTTGCTAAGGCTTTCAGACAGA[T\A]GCAAGAACCAGAGGACAAGATCCATGAAGCTACACATCCTCTATGTGGCT
A01_102877331	AGATGCAAGAACCAGAGGACAAGATCCATGAAGCTACACATCCTCTATGT[G\A]GCTTCGGAGGAAGGCAAATTGTAGCACTTGGCAAAATCACAATGCTGGTA
A01_102877337	AAGAACCAGAGGACAAGATCCATGAAGCTACACATCCTCTATGTGGCTTC[G\A]GAGGAAGGCAAATTGTAGCACTTGGCAAAATCACAATGCTGGTAACTTTC
A01_102879212	CTCAGGAAGAAGAGATAAATAAAGATGCCGAAGCTTTGACAGTGTTCTGC[G\A]ATGGTTCTTGGGGAACCTTCGGCACAGGAGCAGCTGCTGTTCTAGTAGCA
A01_102879290	GAGCAGCTGCTGTTCTAGTAGCACCTTCGAAAGTCAGAACATGTTATGCA[A\G]CCAAGCTAGATTTTAGTTGTACAAATAATATTGCCGAATACGAAGCACTC
A01_102889813	AGGATTATGGTATCCCAAAGGCTTCCTTTTCGATTTACTTGGCTACTCTG[A\G]CTCAGATTATGCCGGTTGCAAAGTAGATCGAAAAAGCACTACTGGGACTT
A01_102897428	AATTTTTCATGGGTCGAGCTCGTTACGAAAAACGATCTGGCACCGTGAAG[A\G]GGCTACTGTTGGGGGTCTGCTTCGTCGCCGAAGGTCCCGTAAGAAGAAAC
A01_102897436	ATGGGTCGAGCTCGTTACGAAAAACGATCTGGCACCGTGAAGAGGCTACT[G\T]TTGGGGGTCTGCTTCGTCGCCGAAGGTCCCGTAAGAAGAAACACCTTCAG
A01_103086066	GTAAATATGAGTGAAAGATTATACCAATGTGAGAGTGATGTGGAGCGACG[G\A]CGAGGGGTAAATGATACCGTTAGAGTGGAGTGGAAGTGTAACACCCTGAA
A01_103291631	CAGAGAAAATTACTAAAGAAATTTTGGAGGGTTTGTCTGAAGATACTGGT[G\C]ATAGTGACAGTTATGATGTAGAAAGTGGGGGCGAAGACTCCGAAGATCGA
A01_103369807	AAGATGGCTTTGTTTAATACTTGATTTCCCAAAAACCGCATGGCTTGGTC[A\G]CCAAGGTCGATCTTCGGAATCTTCACCACCACTATCCACATCATAGCTGT
A01_103369871	TCGGAATCTTCACCACCACTATCCACATCATAGCTGTCACTGTCGCCAGT[A\G]TCTTCAGATAAACCCTCTAAAATCTCCCTGGTAATCTTCTCTGTATTTGT
A01_103369902	AGCTGTCACTGTCGCCAGTATCTTCAGATAAACCCTCTAAAATCTCCCTG[G\A]TAATCTTCTCTGTATTTGTCTTTGCCATTGATTGAAGAAAGCCGAGATGC
A01_103369968	TTGTCTTTGCCATTGATTGAAGAAAGCCGAGATGCATCTACTCAGAAAGG[C\T]TCAGCTTCGATTCAGCAACAACTTTCTTATCTTCAGACATCTTCGAAAAT
A01_106198710	CACGCTGTCGTGTTGGGTTCGCCGTCATCACGTTGTCTGCGCGTGTCGCG[C\T]GTGGTGCGCATGCTAGGTCGCTTGCGGTCGTGCTGTTTCACGCGTTACGT
A01_106198745	TCTGCGCGTGTCGCGCGTGGTGCGCATGCTAGGTCGCTTGCGGTCGTGCT[G\A]TTTCACGCGTTACGTAATTCGTCTCGCTCCGCTAATTCGACCCGCTTAGA
A01_106198783	TGCGGTCGTGCTGTTTCACGCGTTACGTAATTCGTCTCGCTCCGCTAATT[C\T]GACCCGCTTAGAGTCGCTGATATTATTTAAATTACTGGTTCAACTAAGAA
A01_107309701	ACAATTGGCTCTAAATAAAATTTAAGGATCGGATTAGAATCATTCGGATC[G\A]TGATCCATTACCACCCCTAGCCACAACCATCTCAACTGCAGAGCCCAGCT
A01_107309782	CTCAACTGCAGAGCCCAGCTCATAGTGAGGAGGTCAGGAACGCCAAGACC[T\C]CCAAGATCAATGGGTATAACAATTTTATCCCAAGTTATAACTTATAAGAC
A01_107437031	AGTAAGAACTATAGGATAGAAAGGAAGAGTAAATCGCAAAATATCAAGCA[C\G]AAGAGACAAAGCGATTTATCATATGGTTCGGTCAAGCCTCAAATGCTTGC
A01_107437124	ATGCTTGCCTACTCCACGTTGTGGTGTCCCAATGGATGAGGGTTGCACTC[A\G]ATCCTTCTCAAGTGATCCAATGATCAACTTGAGCCCACGGTCTTCCTTAT
A01_107437167	TGCACTCAATCCTTCTCAAGTGATCCAATGATCAACTTGAGCCCACGGTC[T\C]TCCTTATACTTTTCCCTTCGCAAGGACCTCCATAATATAGAGTCTCTTGT
A01_107619300	TAGCCTGACAAAACTTCCGCCAAGACATGGATGCTACCCGGGACTCGACA[G\A]ATTGCCACCAACGAGCTGCGACTCCCTCAAAATGCATTGTCGCTGCCTTA
A01_107654837	CAACTTTCTTTTCTTCATACAGCTTCTTCTCCTCAGTTATCTTCTTCTCC[T\C]CAGTCATCTTCTTCTCCTCAGACATGGAGCAAGCACGTCCTTAAACCGAA
A01_107716878	AAAATAGTTAAATAATTACATCATAGGAAGACAACGATCCAGCAACCAAA[G\T]TTGACTGGGAGACGACGATCTAGACCTCTCACGAACTTATCGCGGCATCC
A01_107716921	AACCAAAGTTGACTGGGAGACGACGATCTAGACCTCTCACGAACTTATCG[C\T]GGCATCCATCAAGCTCCTCATCTTGTGATACCTGTCCTTTACCTGGGGGA
A01_107717002	CCTGTCCTTTACCTGGGGGATGTGAGTACAACAAGGTTGAGCTCACATAC[G\A]TTCATTGCTCAACAAGTTGTGGGGAATAATGTGCATGAGCTCACTTACAG
A01_107717050	ACGTTCATTGCTCAACAAGTTGTGGGGAATAATGTGCATGAGCTCACTTA[C\T]AGTGGGGCTAATGTAAAGTGTAAGGCTTACCAAAGGAGATCATTACAGCT
A01_107717096	CTTACAGTGGGGCTAATGTAAAGTGTAAGGCTTACCAAAGGAGATCATTA[C\T]AGCTCAGCATTGCTTTTAAAGTTGGTCAAAATTTTATTAGCAGTTACTAA
A01_107717953	CGAGATTCCAGGTACTTCACCAAGTAGGTCTTCGGGTAACTCGTAACCTC[G\A]CTGCTACTCGTAGCAATACATGCAAATAGACAAAAATTACATAAAAATAA
A01_107718029	ATAGACAAAAATTACATAAAAATAACAGTACACCAAACATGAGAAAAACA[G\A]TGTAAGATTATTCTACGCGCTACTACGAGGTCGTAGGTTTGAGAATCACT
A01_107718095	CGCGCTACTACGAGGTCGTAGGTTTGAGAATCACTAAAATCGGAGTCACG[G\A]TCATAAAGATACGAGTTTCAGAAGATTTATGCGATTAAACAGGAAAACTA
A01_107742613	GATGCTCTGCCTTGATCCATTGACAACTATCACACATAGCCACATGCTCT[G\A]CGATTTCCCTCTTCATTCCGTACCACCAGAATTTCTTCTTCAGATCCTGA
A01_107742682	CGTACCACCAGAATTTCTTCTTCAGATCCTGATACATCTTCTCACTTCCC[G\A]GGTGTATAGAATAAGCGGTCTCATGAGATTCCTTAAGGATCAATTCCTGA
A01_107749024	TATAGGACATAGATGGGTCAAGGGACACTTGCCTCCACCAACCAGCTTCT[G\A]CTCAGGGGCTTCTCCTGCGAGTTCTTCGGACTCCTCAACCAAATCGTTAT
A01_108857846	CTTGAAACTACTACCATGTGAAATTTATGCTTCCGACAATACTATTCCTA[C\T]GCAATGTATATACCAAGAATCAAGCATCATACACAGCTTCGGCAAAGATG
A01_108857870	TTATGCTTCCGACAATACTATTCCTACGCAATGTATATACCAAGAATCAA[G\C]CATCATACACAGCTTCGGCAAAGATGGGGGATTTCTTTCTGAAGCGTGAA
A01_108857871	TATGCTTCCGACAATACTATTCCTACGCAATGTATATACCAAGAATCAAG[C\A]ATCATACACAGCTTCGGCAAAGATGGGGGATTTCTTTCTGAAGCGTGAAA
A01_108857872	ATGCTTCCGACAATACTATTCCTACGCAATGTATATACCAAGAATCAAGC[A\T]TCATACACAGCTTCGGCAAAGATGGGGGATTTCTTTCTGAAGCGTGAAAA
A01_108857959	CTGAAGCGTGAAAAGAAGGGAAGGTGTTTTTTCACCGCCGGCTCAAAAAC[G\T]GTATGTACGAAGGTTCCACGCTTCATAAAGAAATATATTACATCAATATA
A01_108857978	GAAGGTGTTTTTTCACCGCCGGCTCAAAAACGGTATGTACGAAGGTTCCA[C\T]GCTTCATAAAGAAATATATTACATCAATATACATACAAATTGTTTACAAG
A01_108858014	GTACGAAGGTTCCACGCTTCATAAAGAAATATATTACATCAATATACATA[C\A]AAATTGTTTACAAGTGTTTCTTACAAAACTAGTATTCTTTTTCTAGGGCA
A01_108858840	GCTCATCGACATTCTTTTGCGCTCTTGATCTTTCAATTTCACATATTTCG[C\T]GCTTTACCTCTTCAACTTCAAAGTTCTCAGTTGCTTCGGCATCTCTCCTC
A01_108858868	TCTTTCAATTTCACATATTTCGCGCTTTACCTCTTCAACTTCAAAGTTCT[C\G]AGTTGCTTCGGCATCTCTCCTCTTTAGTTCTTGAACCTCAGCTTCATGAG
A01_109842116	AACCTTCATAAGATTCTAAATGGCAAACATGTGTTAGGACTAACAAATGT[C\T]TGTTTTGAGAAAGACAAACCTTGTACAACTTGTCAAGTAGGAAAGCAGGT
A01_109902389	GGACTAATCTGGACGTAAGTGTGTGCAACATATCTTTTGGCTTATGGTAC[G\A]CAAGTCACTACCGGAATCGTGTTACACTCGACAAAGCCTTTGCCGAGTGT
A01_109902400	GACGTAAGTGTGTGCAACATATCTTTTGGCTTATGGTACGCAAGTCACTA[C\T]CGGAATCGTGTTACACTCGACAAAGCCTTTGCCGAGTGTAATACTCGGCA
A01_109940525	AAAAGGTTCAACCCGAGGACCTCCCTATACTCTGCAGCGACGCGCTCCCC[G\A]CTTGCCCTTTTGGGTAAAGTAATCTCTCCCAATCTTTCATAATTACTTGG
A01_109940529	GGTTCAACCCGAGGACCTCCCTATACTCTGCAGCGACGCGCTCCCCGCTT[G\A]CCCTTTTGGGTAAAGTAATCTCTCCCAATCTTTCATAATTACTTGGCTAG
A01_109940549	CTATACTCTGCAGCGACGCGCTCCCCGCTTGCCCTTTTGGGTAAAGTAAT[C\A]TCTCCCAATCTTTCATAATTACTTGGCTAGGGCATCCCATTCCACCCTTG
A01_109940583	TTTTGGGTAAAGTAATCTCTCCCAATCTTTCATAATTACTTGGCTAGGGC[A\G]TCCCATTCCACCCTTGTGGTAGCACTGTTTTTCCTGGTGGTTCTCCATAT
A01_109940586	TGGGTAAAGTAATCTCTCCCAATCTTTCATAATTACTTGGCTAGGGCATC[C\T]CATTCCACCCTTGTGGTAGCACTGTTTTTCCTGGTGGTTCTCCATATTCT
A01_109940610	TTTCATAATTACTTGGCTAGGGCATCCCATTCCACCCTTGTGGTAGCACT[G\A]TTTTTCCTGGTGGTTCTCCATATTCTAATTAACACAATAATCTTACCATG
A01_110087955	CCATATCCTGCAGAATTTAAGCTATAACAATCAGAAGTAAAAAAACACGA[T\C]ACCGCCTAACGATATCATCGCACTTTGTTGCGCAACATGTATGCTTTAGA
A01_110165453	CATTTTGGGAACTCCATGGATTAATACTTATCGCGTGGTGTAGCAGCCTT[G\A]TGGGAAATGGGTTGGTGATCTAGGCAACTAGGTCATGCCCATATGCTTGC
A01_110165536	TCATGCCCATATGCTTGCATCTAGGATGATGGCTTGGCTCGTTTGGAGCG[C\T]GAGGTAGCTTGCAAGGTGGACCAAGCTGGCTTGTTATTGAACCAAACTAG
A01_110212073	TTCCAGGTACCAACTTGCTCATCAGGTGACTCGTAACCTCACTGCTAAAC[G\A]TAGCAATACAAACAAACATGGTATAGGCACATCACATCAATCATAAGAAC
A01_110212092	CATCAGGTGACTCGTAACCTCACTGCTAAACGTAGCAATACAAACAAACA[T\A]GGTATAGGCACATCACATCAATCATAAGAACACACTAAATAATAATAATC
A01_110212155	TCACATCAATCATAAGAACACACTAAATAATAATAATCTACACGTCGTAA[C\T]GAGATCGTGGGTTCGAGAATCACTAAATTCGGAGTTGCGGTTAGAAAGTT
A01_110212204	ACGAGATCGTGGGTTCGAGAATCACTAAATTCGGAGTTGCGGTTAGAAAG[T\C]TATGATTTTTCGAAGATCTACGTGGTTAAATATAGAATAGACTAAGTGCA
A01_110259080	AACATGTATCCCTGCTTTAATCGGAGATCCTTCAGATAGAGGATCATCTA[C\T]CGAGGATGGGAAAAGCCTCAAGGATGTTCCCCTCTATACAGAGGAATCAC
A01_111016606	TGCAACTGTGTTCTTTGTGCTTATATGATATTAGATTCGAGTTGAAAGTC[G\A]TTTCAAATCCTACATAAAGAGTATGGATAAATCATGGATCACAAGTGAAT
A01_111200344	CAACGAGGTCCTTCCAAGAGCTTTCAAGATGGATTCAAAATCTACAAAAA[A\C]TGAATGAAGTTCAAGATCACTTGGTTGGAAGAAATCACAAAGAGAAAAGA
A01_111232375	GCTTTCCAAATGTCGGCAAAAAAATTCTTTCTAGCACAAAAGCTTCGGCG[G\C]AAGGCTTTTTCGCGTCTTCTAAGAAATGAAAAAAAATCAGGCTTGTCAAC
A01_111367035	AAGATCTGAAAGCCTCAAACCTTGGTTAGTGAGCCCATAGTTTCCTTTTT[C\T]ATTTCCATTTCTCTCCTTATCTTATATCTTATGTTTTTCTCTGCTGCTTT
A01_111392134	CTCCTTTCTTCAACAATTCAGTCATTGGCTTGGCAATCCTGGAGAAATCC[G\A]GAATAAATCGTCGATAATACCCTGCCAATCCCAGAAAACTACGGATCTGC
A01_111448868	CAATTGTGTGGTGGTCCTTGCGGGGAAGTTTTTTGTTCCCGGTTGATTTG[A\G]GAAGAGAAAGCTCACTCGGTCCGAGGGACCGTTTGAGAGAGGGAAAGGGT
A01_111492617	TAACATTCCTCGTAATTACTCGCCTTGTCTACAATTCTTCCTTTCTTATC[C\T]TGTGGTTCTAACCCAGATGGGCTACCCCTATAGTGTTAGAAGAGAGAAGT
A01_111582677	GAGCTTGCCATCGAAGATCTGCCTGCCCCAGCTTTGGAAGGCAAGCTCCA[G\A]TTTTTTGCATAACCGTTATATATGCTATTTTACTACACTGAATGTTTGTA
A01_111704986	CATAACCGGAATGGGAGACCACGTCTCAGGTCGCATGAGGGGTAAAGTCT[G\A]CGGGCAAGTTCACTCAGGTACTAGGCTTACCGATTTACCATATTTCTCGG
A01_112023285	GCTACTCGTAGCAATACATAAAGATAGACAAGGAGTACATAAACATAACA[G\A]TACACCAAATATGAGAAAACACGTGTGTAATCATGATCTACGCACTGCTA
A01_112023357	CGTGTGTAATCATGATCTACGCACTGCTACGAGAGCATAGGGTCAAGAAC[T\A]ACTAAAATCAGAGTTAAGGTTAAAAATATATGGTTTTCACAAGATCTATG
A01_112044239	CGGAAGACCCATTTTGTTCCAATGACCCTTGCATCTTCTCGAGGCTTCTC[G\C]AGGGTCCAAACTTGATTCCGGGTGAAGTTGTTTAATTCTTCATGCATGGC
A01_112271105	GCAAGAACCAAACCTCGGTAAAACAAATCACCGTGTCATCCGCTCTATTT[C\T]TTTGGTTGATTTGTTTTCACCCTCTCTTTCGGACTCGGTTTTATTTCTAA
A01_112443341	TTACAACACACTCCATAAGATTTCATCCTCTACATCTTCTCCTTCTCGAA[C\A]AGTATACTCTAAATTATGTCCTCTATATGAACAATGATACCAGATTTTGT
A01_112443407	ATGTCCTCTATATGAACAATGATACCAGATTTTGTATTCTATAATTTTTC[C\T]ATATTCGACACAAAGAAATAGATTGTTTGTAGGTCTCGAAAATAAAATAC
A01_112443426	TGATACCAGATTTTGTATTCTATAATTTTTCCATATTCGACACAAAGAAA[T\C]AGATTGTTTGTAGGTCTCGAAAATAAAATACGCTACATATTGCATTCTTG
A01_112579643	TGTCTTCACATAAAGCAAAAGTCCAAGTGTGACGCACGAGTGAATACAAG[T\C]CCGCGTGAACAGTACAGGGGTACTGTTCATCTATTTATAGGCACAAGGCG
A01_112633777	TGGTTGTTGTCTACTATGCAAAATATTGTATACTAGAAATATAGTTCTCT[G\A]GTTGGTGTCTTAGAAGCTTGGCTTCCATTTTGATTCTATAGTTGCTAATT
A01_112633799	ATATTGTATACTAGAAATATAGTTCTCTGGTTGGTGTCTTAGAAGCTTGG[C\A]TTCCATTTTGATTCTATAGTTGCTAATTTTGGACCAACACTTACAAATTC
A01_112633833	TGTCTTAGAAGCTTGGCTTCCATTTTGATTCTATAGTTGCTAATTTTGGA[C\G]CAACACTTACAAATTCATCTTTGTGACTGCCCTTTAATATTTGCAATACA
A01_112909986	CCACAGGCAGCTGACTGGGGGAGGTCGCTAGCCTAATCCTCGGACTCGTC[G\A]AAGTCCTGGAACTCCTGGAGATCTACCTCGACGCCTTCTTTACCTGAGCA
A01_113044227	AGATTTGCTCAAACAAAATTGTGATTTTGTCAAAGAGCTCAACTAAGTTT[C\G]TCAAGGTAACTGAGATGGTCTAAATCGGATAATTTCTTAGGCTACTAAAT
A01_113095195	CCAGGATCAGCAATTCACATACACAGCAGTTACATAGTTGGACATCATCA[C\T]AGAGTGCTCAAATAATAACATAAAAGAGTATTAATTTGATTACATCATGA
A01_113127354	CGATAACCATAACTTGGTCCTCTGGAGATCAATCAAGCAATTTCAACAAT[G\T]CAAAAGCATAAGTAAACTATTGATACACTTTGTAGTTTATAAGGTAATAA
A01_113697619	GTGCAAAGAAATGTTTAGATAAATTTCCAAATATATTGTTTGACATTCTT[T\C]AGAAAGAAAGTTAGTTATGAGCACCTTGTAGCCTTAGAACTTTAGAAAAT
A01_113797477	CTGAGAGGACTTGCTCAATGTCAAAAGTAGTTCAACAAGTTGGTTTTACT[T\A]ACTTGAAACTGCCCCGTGAACAAAGGTTGAGTTTAGAGATCGTTTTGTCG
A01_113797553	GTTGAGTTTAGAGATCGTTTTGTCGAGTTGTCGTGCGTGGCGGCATATCT[C\G]CATAAGGGGGAAAACTTAATTAGTATAGTTTTTAACATGATGCATGCATA
A01_113797793	TGAAATGTCTCATAATATATGAAGAGATGGGCTTCGCTCTGATACCAGCT[A\G]GCTCCAAGGCATGAGGAGAGCAGCAGCGGTAGTAATGACCCCATTGGAGA
A01_113814669	ATGTATATTTGATGATAACCTGAGAAATAGTCTAGGAGAGACATAACTTC[C\G]TAGCCAGCTGCGGAATTGATGATTTTGTCGATTCGTGGTAGAGGAAAGCT
A01_113814704	GAGAGACATAACTTCCTAGCCAGCTGCGGAATTGATGATTTTGTCGATTC[G\A]TGGTAGAGGAAAGCTATCCTTGGGGCAAGCTTTGTTGAGGTTGGTGAAAT
A01_113814718	CCTAGCCAGCTGCGGAATTGATGATTTTGTCGATTCGTGGTAGAGGAAAG[C\T]TATCCTTGGGGCAAGCTTTGTTGAGGTTGGTGAAATCGATGCACATTCGC
A01_113814797	GGTGAAATCGATGCACATTCGCCATTTCCCATTTTTCTTCTGTACCATGA[C\T]GACGTTGGCGAGCTAGGTGGGGTAAGATATTGGTTCGATAAACTTTGCTT
A01_113814856	CGAGCTAGGTGGGGTAAGATATTGGTTCGATAAACTTTGCTTCTAATAAA[T\C]GGTGCACCTCGGCTTTCGCTGCTTCTGTTTTCTTGTTGGACATTTTCCTT
A01_113974972	CCTTTCACCAGCATCTCCTCCTGAGCTCCGAGTACAGTGGGGACAACCTG[G\T]GTGGGGTGGTTTGTAAAGCAAGGGTGAGTACACATCAACGTACTTAGCAA
A01_113974994	GAGCTCCGAGTACAGTGGGGACAACCTGGGTGGGGTGGTTTGTAAAGCAA[G\A]GGTGAGTACACATCAACGTACTTAGCAAATGTCCCGTTTGGCTAAAGTGG
A01_113975003	GTACAGTGGGGACAACCTGGGTGGGGTGGTTTGTAAAGCAAGGGTGAGTA[C\T]ACATCAACGTACTTAGCAAATGTCCCGTTTGGCTAAAGTGGACTAGTTGT
A01_113975017	ACCTGGGTGGGGTGGTTTGTAAAGCAAGGGTGAGTACACATCAACGTACT[T\C]AGCAAATGTCCCGTTTGGCTAAAGTGGACTAGTTGTATATGGAGTTACGG
A01_113975029	TGGTTTGTAAAGCAAGGGTGAGTACACATCAACGTACTTAGCAAATGTCC[C\T]GTTTGGCTAAAGTGGACTAGTTGTATATGGAGTTACGGTTAAGCAGTTGC
A01_114009142	CTACAACTCCTTTTTAACAGTGGGTTATTCTCTAAGGCATATTTTTGCTG[G\A]CATTTAGATTTTATAACATGACTTTGTACAATTTTTTAGCCACTAATACT
A01_114009346	TACCTTCTTCTTTGTGCAAGAGCAATCATTCTGAAATTTGGTAACTTTTT[G\T]CTCAAGGGAAGAGTGGTAGGAATTATTTGGATTAAATGGCCTTTTTCATG
A01_114009357	TTGTGCAAGAGCAATCATTCTGAAATTTGGTAACTTTTTGCTCAAGGGAA[G\T]AGTGGTAGGAATTATTTGGATTAAATGGCCTTTTTCATGAAGTATTGGCA
A01_114009358	TGTGCAAGAGCAATCATTCTGAAATTTGGTAACTTTTTGCTCAAGGGAAG[A\G]GTGGTAGGAATTATTTGGATTAAATGGCCTTTTTCATGAAGTATTGGCAA
A01_114009368	CAATCATTCTGAAATTTGGTAACTTTTTGCTCAAGGGAAGAGTGGTAGGA[A\T]TTATTTGGATTAAATGGCCTTTTTCATGAAGTATTGGCAATGGGTATTAT
A01_114009369	AATCATTCTGAAATTTGGTAACTTTTTGCTCAAGGGAAGAGTGGTAGGAA[T\A]TATTTGGATTAAATGGCCTTTTTCATGAAGTATTGGCAATGGGTATTATT
A01_114040002	TAAACTAGAACTTATCGTAGTCCTGAAACTCCTCAAAGTCCTCCATGTTG[C\T]CAACATCTCCTCCTGAGCTCTGAGTACAGTGGTGACAACCTGGGTGGGGT
A01_114082337	TTAGTTCACACCCAAAACCTAGGACTTTGGTATCCTAAAGTCTCCTTTTT[C\T]GATTTACTTGGCTATTCTGACTAAGATTATGCCGGTTGCAAAGTAGATTG
A01_114082371	CTAAAGTCTCCTTTTTCGATTTACTTGGCTATTCTGACTAAGATTATGCC[G\A]GTTGCAAAGTAGATTGGATAAGCGCTACAGGGACTTGCCAATTCCTTGGG
A01_114082387	CGATTTACTTGGCTATTCTGACTAAGATTATGCCGGTTGCAAAGTAGATT[G\T]GATAAGCGCTACAGGGACTTGCCAATTCCTTGGGCAGTCCTTAGTGTCTT
A01_114082395	TTGGCTATTCTGACTAAGATTATGCCGGTTGCAAAGTAGATTGGATAAGC[G\A]CTACAGGGACTTGCCAATTCCTTGGGCAGTCCTTAGTGTCTTGTAGTTCC
A01_114082473	AGTCCTTAGTGTCTTGTAGTTCCAAGAAACAAAATTGTGTTGCACGTTCA[A\G]ATGCAGAAACTGAGTACATAGCAGCTGGTGCATGTTGTGCTCAGTTGCTA
A01_114082474	GTCCTTAGTGTCTTGTAGTTCCAAGAAACAAAATTGTGTTGCACGTTCAA[A\C]TGCAGAAACTGAGTACATAGCAGCTGGTGCATGTTGTGCTCAGTTGCTAT
A01_114082655	CTTGCAAATAATCCAGTGCAACACTCTAGAACTAAACATATTGATATTAT[G\A]CATCATTTTTTGAGAGACCACAAAGCCAAATGAGATATCAAATTATTCCT
A01_114082705	GCATCATTTTTTGAGAGACCACAAAGCCAAATGAGATATCAAATTATTCC[T\A]TGTGAGCACCAAAAATCAATTAGCCGATATCTTCACCAAACATCTTGATG
A01_114082780	CGATATCTTCACCAAACATCTTGATGAGACTAGGTTTTGTTTTCTTAGGA[G\T]TGAGCTAAATATTTTTTATTCTCAAAACATGTCTTGAAAAATAGCAAATA
A01_114082797	ATCTTGATGAGACTAGGTTTTGTTTTCTTAGGAGTGAGCTAAATATTTTT[T\G]ATTCTCAAAACATGTCTTGAAAAATAGCAAATAAATATTTAGAGCTATGC
A01_114082825	TAGGAGTGAGCTAAATATTTTTTATTCTCAAAACATGTCTTGAAAAATAG[C\T]AAATAAATATTTAGAGCTATGCATGCATGCTTCTGATGCTAAACTGTTGG
A01_114082844	TTTTATTCTCAAAACATGTCTTGAAAAATAGCAAATAAATATTTAGAGCT[A\G]TGCATGCATGCTTCTGATGCTAAACTGTTGGCTTAAAACCTTGTTCTTTA
A01_114082858	CATGTCTTGAAAAATAGCAAATAAATATTTAGAGCTATGCATGCATGCTT[C\G]TGATGCTAAACTGTTGGCTTAAAACCTTGTTCTTTACATTTAAAATCTTG
A01_114089530	TTCTAGCACTCGCGCGAGGTCAGGAATTGGTTGTATCCATTTTGATAACA[G\A]AATGATGATGGTCTGTGGACACGGATCCATGGGGATGCGTTGTCTACGAG
A01_114089568	ATTTTGATAACAGAATGATGATGGTCTGTGGACACGGATCCATGGGGATG[C\T]GTTGTCTACGAGACGAAATTGAAATAAGGATTAACGTGCGGATACCTGTG
A01_114092156	GCTATACTGATGTGCTATCTTTTGTGGACATTCTATCAAAGTGATCGTTG[C\T]GTTTTGTCTCAATATGTCGCGATATTCTATCCAAATCTATCTTCAGTATC
A01_114092315	ATCGTTGCGTTTTGTATTCTAAAAATTTCTCAAAGTTTGAACCAAATATT[C\T]GTATGAAATTATAAATCATACGCTTGCTTGAGACTGCTCGATTAAGTAAA
A01_114109340	ATTTGTATAGTTTAAACACGATATCTAATTAGTTCTTCTCCGCCTGTCGC[G\A]TGGGTTGTTCCGGATGCGGTGGCATGCTGTTTCACGTGTCCTTCGCGTGC
A01_114109375	TTCTCCGCCTGTCGCGTGGGTTGTTCCGGATGCGGTGGCATGCTGTTTCA[C\T]GTGTCCTTCGCGTGCTGCTTGTACGTCATCGTCGTTCGTTCGCGCGTTCG
A01_114109385	GTCGCGTGGGTTGTTCCGGATGCGGTGGCATGCTGTTTCACGTGTCCTTC[G\A]CGTGCTGCTTGTACGTCATCGTCGTTCGTTCGCGCGTTCGCGCCACACGT
A01_114109558	TGCGCGCTGTCCGTGTGCTCCTTTGCGCGTGCCGTTCAGCACGTGGTAAC[A\G]TGCTGTTTCGCGCGTCGTAATTTCGTCTCGCTTAGAATCGTTCATTTTTA
A01_114113001	TTTTTATGCCTATTTACCTCCTCTCCTACATCCTGGTCCGTTATCACCTT[C\T]AGACCCTTGTGATATCTATTCTCTTGCCTTCCTGCTTACATTGAACCTAC
A01_114113009	CCTATTTACCTCCTCTCCTACATCCTGGTCCGTTATCACCTTCAGACCCT[T\C]GTGATATCTATTCTCTTGCCTTCCTGCTTACATTGAACCTACCCTTTGAA
A01_114113156	CATCATTGACTGCTCCCCCTTCTTCGACACCTTGCAAGTCTATCTAAAGT[A\G]CATTCTTTGTTGTGTGATTGTCCGTTATCACCTTAACCCTTGTCATCCCT
A01_114131023	ACCCTAATGAAGACAATGCGACCAACATCAACCAAAAAGATCAGAGTGGC[G\A]CATCGAAAGTGTGTGTGGGTCCTAACCCATAGGTCCAAGAGATCCTCAAG
A01_114149539	TGATTTGACTTACATGGTGTATCCTGTCAAGATTCTTGACACATTGACTC[A\G]AGTTACAAGAACTAAGGTGATAAAGATGTGCAAAGTGCAATGGAGTCACC
A01_114149551	CATGGTGTATCCTGTCAAGATTCTTGACACATTGACTCAAGTTACAAGAA[C\A]TAAGGTGATAAAGATGTGCAAAGTGCAATGGAGTCACCATGGCGAAGATG
A01_114202675	CAAATGCATGACCTTTTGCTAGCAAATGTGAACTCTCAACCTTGGATTGG[C\T]GATGGATAATAAGAATATTGGCTCAATGTCAAAAGTAGTTCAACAAGATG
A01_114202899	CGACTGATAACCACCTAATCATCGCTCTAGTCATGCCTCGATCGCCTCAC[G\T]TGTGTTTTCCAACACGTGTGATTAGTCGGAGTCATGCTAGCGCTGGATGA
A01_114202961	ACACGTGTGATTAGTCGGAGTCATGCTAGCGCTGGATGAAATCGATTCAT[T\C]GTGAAGTGAACATTTGTTGATAACCTTCACTGATGTTTCCTCGAGTCTCC
A01_114203116	TATCACATGTGAACCCAATAGAGGAATGAACATCATAAATTGATAACAAA[T\G]GTTTAAGTAAGTCTTATCATCTTAAGAAACTCTCCTTAATCATGCCATGC
A01_114237363	CAAACATCTATCTCTTTGTTGTCTGGCAGGCAATAAAAGTAATCATCTTC[G\A]TCATTTCCTCCATATACTAAGGACCCTTGGGGATATTTCAGGTCCTTTGC
A01_114237402	TAATCATCTTCGTCATTTCCTCCATATACTAAGGACCCTTGGGGATATTT[C\T]AGGTCCTTTGCATAGTATTGAACTTCGGCAATTTGCTCTTCCAACAATTG
A01_114237460	TTGCATAGTATTGAACTTCGGCAATTTGCTCTTCCAACAATTGTTTCCAA[C\T]AATTGTTTCCCTGAAGCATGGCGAACAATGTATCCAAAGTCCCCACGAGA
A01_114237471	TGAACTTCGGCAATTTGCTCTTCCAACAATTGTTTCCAACAATTGTTTCC[C\T]TGAAGCATGGCGAACAATGTATCCAAAGTCCCCACGAGAAAACGCTTTGG
A01_114237482	AATTTGCTCTTCCAACAATTGTTTCCAACAATTGTTTCCCTGAAGCATGG[C\T]GAACAATGTATCCAAAGTCCCCACGAGAAAACGCTTTGGGTATCGGCATT
A01_114275450	GGGATATGAGACCACATAGATCTGATGAAGGGTCCTTGCACCCCAACATG[T\C]TGCACTCTTCTTTCTGCTTCCTTCTTCTCCTTCTTGTTAGCTGGCTCTGA
A01_114275452	GATATGAGACCACATAGATCTGATGAAGGGTCCTTGCACCCCAACATGTT[G\A]CACTCTTCTTTCTGCTTCCTTCTTCTCCTTCTTGTTAGCTGGCTCTGAGC
A01_114275462	CACATAGATCTGATGAAGGGTCCTTGCACCCCAACATGTTGCACTCTTCT[T\C]TCTGCTTCCTTCTTCTCCTTCTTGTTAGCTGGCTCTGAGCTCTAACCACC
A01_114275464	CATAGATCTGATGAAGGGTCCTTGCACCCCAACATGTTGCACTCTTCTTT[C\G]TGCTTCCTTCTTCTCCTTCTTGTTAGCTGGCTCTGAGCTCTAACCACCTA
A01_114275479	GGGTCCTTGCACCCCAACATGTTGCACTCTTCTTTCTGCTTCCTTCTTCT[C\G]CTTCTTGTTAGCTGGCTCTGAGCTCTAACCACCTATGATTGGGAGCACCA
A01_114275488	CACCCCAACATGTTGCACTCTTCTTTCTGCTTCCTTCTTCTCCTTCTTGT[T\C]AGCTGGCTCTGAGCTCTAACCACCTATGATTGGGAGCACCAGCTTCGTGA
A01_114275504	ACTCTTCTTTCTGCTTCCTTCTTCTCCTTCTTGTTAGCTGGCTCTGAGCT[C\T]TAACCACCTATGATTGGGAGCACCAGCTTCGTGACCAAAGGTGATACTGC
A01_114275505	CTCTTCTTTCTGCTTCCTTCTTCTCCTTCTTGTTAGCTGGCTCTGAGCTC[T\G]AACCACCTATGATTGGGAGCACCAGCTTCGTGACCAAAGGTGATACTGCT
A01_114275549	GAGCTCTAACCACCTATGATTGGGAGCACCAGCTTCGTGACCAAAGGTGA[T\C]ACTGCTTGGTCGTTGTATGAAGCCATTGGCACAACAGTGGAAGTGAGTTC
A01_114300338	AGTCCGAGAACAAGTTAAAGGAGGAATCCTCTTCCTCCATCAAGTCACTT[A\C]GGAGGGGTGACAAGAAGAAGAAGAAAATGAAGAAGGTGGTCTACTACGAG
A01_114300412	AAAATGAAGAAGGTGGTCTACTACGAGACCGACTCTTCATGTAACACTCC[G\A]AAATCCACAAACACCCCGAGATGCTACTAGACTTCACTACCAACAGCCGA
A01_114300490	TAGACTTCACTACCAACAGCCGAACACTAAGCAAAACAAAATTTGGCAGT[G\A]TCTCATTTGTAATTATAAGCATTGCAGAAGCAAAAAAAAATATATCAATA
A01_114300513	ACACTAAGCAAAACAAAATTTGGCAGTGTCTCATTTGTAATTATAAGCAT[T\C]GCAGAAGCAAAAAAAAATATATCAATACAAAATGAATCATACTAATATGA
A01_114300527	AAAATTTGGCAGTGTCTCATTTGTAATTATAAGCATTGCAGAAGCAAAAA[A\G]AAATATATCAATACAAAATGAATCATACTAATATGATATAATCCTCATCA
A01_114806483	TTTAATGATGTAATATATTTCTTTGTGAGGTGTAAAAGTTTCGTACGTAC[C\A]GTTTTTGAGCCGCAGGCGAAAAAACACCTTCCCTCCTTTTCACACATCAT
A01_114806498	TATTTCTTTGTGAGGTGTAAAAGTTTCGTACGTACCGTTTTTGAGCCGCA[G\T]GCGAAAAAACACCTTCCCTCCTTTTCACACATCATAAAGAAAGAAAGAAA
A01_114806529	GTACCGTTTTTGAGCCGCAGGCGAAAAAACACCTTCCCTCCTTTTCACAC[A\T]TCATAAAGAAAGAAAGAAATCCCCCTTCTTTGCCGAAGCAACTTTGACTA
A01_114806612	CCGAAGCAACTTTGACTATCTCGTCGTGGATGTTGCATATGAATACCATT[G\A]GCGAAAGCACAAACCTTGTATAAAAACACCTCTGCCAGAGGCATAAACCT
A01_114806614	GAAGCAACTTTGACTATCTCGTCGTGGATGTTGCATATGAATACCATTGG[C\A]GAAAGCACAAACCTTGTATAAAAACACCTCTGCCAGAGGCATAAACCTTG
A01_114806615	AAGCAACTTTGACTATCTCGTCGTGGATGTTGCATATGAATACCATTGGC[G\A]AAAGCACAAACCTTGTATAAAAACACCTCTGCCAGAGGCATAAACCTTGT
A01_114806658	CATTGGCGAAAGCACAAACCTTGTATAAAAACACCTCTGCCAGAGGCATA[A\G]ACCTTGTGTTATTGATTCATTCTTTCGTGACTCTTTGCCAAAGGTAGATC
A01_114806766	ATGGGTTAATCGGTATGTTTGAAGGAGCAATTTTCCTTCTTTTTCCACTT[C\T]TTATGTCGATGCAAAATGTTGTATGATGTGATGTTATGCAATATGATGTG
A01_114806845	TGATGTTATGCAATATGATGTGATGATATGATGCAAATGATGTTTATGCA[C\T]AAACCATAAAAAAATAAGACTCTGCATCCCCTTACGAACGACTTTGGAGT
A01_114833909	TAGAAGATGTCGAAACAGCGACTTTCCTTTTTCTCCCTTGCCTTTGGACG[G\A]GAAAGTAGTAATATGGGTAAACGAACCCAATAACGTCGAACACTCTATTT
A01_114833915	ATGTCGAAACAGCGACTTTCCTTTTTCTCCCTTGCCTTTGGACGGGAAAG[T\C]AGTAATATGGGTAAACGAACCCAATAACGTCGAACACTCTATTTAGCCTC
A01_114833922	AACAGCGACTTTCCTTTTTCTCCCTTGCCTTTGGACGGGAAAGTAGTAAT[A\C]TGGGTAAACGAACCCAATAACGTCGAACACTCTATTTAGCCTCTTTTTCC
A01_114833953	TGGACGGGAAAGTAGTAATATGGGTAAACGAACCCAATAACGTCGAACAC[T\C]CTATTTAGCCTCTTTTTCCCGCGAGCGCCAAAGGCAGCTGTCATAAGTCT
A01_114834037	GCAGCTGTCATAAGTCTTCTGCCCTCGAGTACGCTCCAAGTAGTTCATCA[T\C]TTGTTGCATCTATAGCATCTAGCCAATCATCATTTGGCTCATCAAATTGG
A01_114834057	GCCCTCGAGTACGCTCCAAGTAGTTCATCATTTGTTGCATCTATAGCATC[T\C]AGCCAATCATCATTTGGCTCATCAAATTGGTTTCTGAACCAAAAGGTATA
A01_114834077	TAGTTCATCATTTGTTGCATCTATAGCATCTAGCCAATCATCATTTGGCT[C\T]ATCAAATTGGTTTCTGAACCAAAAGGTATACTTAAGATAAACCAAGCCAC
A01_114834098	TATAGCATCTAGCCAATCATCATTTGGCTCATCAAATTGGTTTCTGAACC[A\G]AAAGGTATACTTAAGATAAACCAAGCCACTCTAGCTAGAAATATGCTCAA
A01_114842144	CTAAAGCATCTTGCTTTAAGTAAAAACAATTGTATGTTGTGTTCATTTGC[A\C]TCGTGTGCTATATTTCTTTATGCATCGTGAAATAATAGTACGTACCGTTT
A01_114842169	ACAATTGTATGTTGTGTTCATTTGCATCGTGTGCTATATTTCTTTATGCA[T\G]CGTGAAATAATAGTACGTACCGTTTTTGAGCCGATAGCGAAAAAACACCT
A01_114859326	CGGGGCTTGCATTGATGAGGAGGAGAGTCAGGTTCTTCTACTAGGATATT[G\A]CAGTTAGCAGCAAACCCTATCGGGGCACCTTCTGGAGGACCTTCAAAGAC
A01_114859386	GCAAACCCTATCGGGGCACCTTCTGGAGGACCTTCAAAGACAACTTCAGT[T\C]GGAGCAGTTTCAGATGTAGGAGCAGACTCCTCTTCCACTTCCACTTCGAA
A01_114859485	AATTCTTCTTCTAGGTGCTCTACAAGTCAATTAGAAGTATATGAATGCTC[A\G]TGTAATGATATACAATGCAAACTCGCATTTAGCGAGAGGTGGAAAGCTCA
A01_114859487	TTCTTCTTCTAGGTGCTCTACAAGTCAATTAGAAGTATATGAATGCTCAT[G\A]TAATGATATACAATGCAAACTCGCATTTAGCGAGAGGTGGAAAGCTCACA
A01_114859492	CTTCTAGGTGCTCTACAAGTCAATTAGAAGTATATGAATGCTCATGTAAT[G\T]ATATACAATGCAAACTCGCATTTAGCGAGAGGTGGAAAGCTCACATATTC
A01_114859497	AGGTGCTCTACAAGTCAATTAGAAGTATATGAATGCTCATGTAATGATAT[A\G]CAATGCAAACTCGCATTTAGCGAGAGGTGGAAAGCTCACATATTCTTAAC
A01_114859505	TACAAGTCAATTAGAAGTATATGAATGCTCATGTAATGATATACAATGCA[A\G]ACTCGCATTTAGCGAGAGGTGGAAAGCTCACATATTCTTAACTAAGGATA
A01_114901149	AAAAGATTTGTGGAAGAGTATTAAAGGTGCATGTTTCATGCTTGAAACTA[T\C]TGCCACGTGAAATTTATGCTTTCAACAATATTCCTACGCAATAACTACAC
A01_114901181	GTTTCATGCTTGAAACTATTGCCACGTGAAATTTATGCTTTCAACAATAT[T\A]CCTACGCAATAACTACACCAAGAATCAAGCATCATACATCAGCTTCGGCA
A01_114901389	TACATCAATATACATACAAATTGTTTACAAGTGTTTCTTATAAAACTAAG[G\A]ATCATTTCCTAGGGCATTTAACTAGGAAAAATACAAAGATTTTAGTCCTC
A01_114901399	TACATACAAATTGTTTACAAGTGTTTCTTATAAAACTAAGGATCATTTCC[T\C]AGGGCATTTAACTAGGAAAAATACAAAGATTTTAGTCCTCCTTAAGGTCT
A01_114901406	AAATTGTTTACAAGTGTTTCTTATAAAACTAAGGATCATTTCCTAGGGCA[T\C]TTAACTAGGAAAAATACAAAGATTTTAGTCCTCCTTAAGGTCTTTATCGG
A01_114994614	CTAAGCCTTCAACTTGAGAGAACCCCTTTGCAACAAGTGTAGCCTTGTTC[C\T]GCACAATCACACCTTGATCATCTTGTTTGTTTCGGAACACCCATTTTGTT
A01_114994647	CAAGTGTAGCCTTGTTCCGCACAATCACACCTTGATCATCTTGTTTGTTT[C\T]GGAACACCCATTTTGTTCTGATGACCCTTGCATCTTGTGGAGGCTTCTTG
A01_114994666	CACAATCACACCTTGATCATCTTGTTTGTTTCGGAACACCCATTTTGTTC[T\C]GATGACCCTTGCATCTTGTGGAGGCTTCTTGAGGGTCCAAACTTGATTAC
A01_115001249	CGTCCCATTCCACCCTCATGGTTGTACTGTTATCTCGGGTGGTCTCTCAA[C\T]GAACAGGTCCTTACGGAGAGGTACTCGGGAAACCGCCCGAGCCCCCTAAA
A01_115001283	TCGGGTGGTCTCTCAACGAACAGGTCCTTACGGAGAGGTACTCGGGAAAC[C\T]GCCCGAGCCCCCTAAATGCCGCAAGAACATAATCATAATCATAATGAATC
A01_115001366	TCATAATCATAATGAATCAAAGTATCATAAAGCAATTCTCATCATGTTCG[T\C]TGATTAGGATAAAGCACTAGCAAGTAGCTGATTATAATAACCCAACCCAA
A01_115001441	TAGCTGATTATAATAACCCAACCCAAAAGGTAATCAATGATAGGATAAAT[A\G]GAAAGCTAGTCAATCCTTAGGTTAATCATAGTATGTGGGACAATGAATTA
A01_115019957	AAGGAAAGATCATTTAAGATTTTAGAGAAAGATTCTATTGAGAGCTGAAC[C\T]AAAGTTGAGGCTTTGTCCGAAGAAAAAATCCAGTTGAAGGAAACAATGTG
A01_115020006	CCAAAGTTGAGGCTTTGTCCGAAGAAAAAATCCAGTTGAAGGAAACAATG[T\G]GGAGCAAAATATCAGATCTCAAATCTTCTGTTACTAAAAAAGACAAGCGC
A01_115020019	TTTGTCCGAAGAAAAAATCCAGTTGAAGGAAACAATGTGGAGCAAAATAT[C\T]AGATCTCAAATCTTCTGTTACTAAAAAAGACAAGCGCATTGCATCTATCG
A01_115020036	TCCAGTTGAAGGAAACAATGTGGAGCAAAATATCAGATCTCAAATCTTCT[G\A]TTACTAAAAAAGACAAGCGCATTGCATCTATCGAAGTTGAGTTGCAACAA
A01_115195286	TGACTTGTTTTGAAATTCACTTGAAAACACATTAGTCATAGCACATGAAA[G\C]AGATATGATCAAAGGTATAGTTATGAGCTATGTATGCAAGACATCAAAAG
A01_115203507	TCGGTCGATTCGTCCTCAACAAAGGAGAAGAGCCACAAGCAATGTACAAC[C\T]GGCTCAAAACAATGGTCAACCAAGTGCGCAACCTCGGGAGCACCAAATGG
A01_115360812	GGTCATATCATTCTTAGTGCTTGTTGGCTCCTTCAGTAAACTTCACTAAA[T\G]ACAAGTAAATGTAGCAGTGATTTGCTACCATTTTGACATGTTTTTATCAC
A01_115360832	TTGTTGGCTCCTTCAGTAAACTTCACTAAATACAAGTAAATGTAGCAGTG[A\G]TTTGCTACCATTTTGACATGTTTTTATCACCTACACTTTAATATTCAAAA
A01_115488345	TCCTTAGGGCGACCATTCTAGTCTAGGTTAGCGGTCCTACAGTCAGCAAG[A\G]CTTTGATACCACTTATGTCACACCTGGTTTTAGAAGGCAAACTGAATGCG
A01_115488418	CCTGGTTTTAGAAGGCAAACTGAATGCGAACCATGTACGTGCCAGGATCA[T\G]AAACTCACATACATAATGATTACATAATTGGACATCATCACACATTGCTC
A01_115496646	CCCAAAAGGTAAACAAGGATAAGTAAATACAGGCTAGTCAATCCTTAGGT[C\T]TCAATAATGTAATGCATGACAGTGAATTATAAAGTATGTCGGACATAATA
A01_115496663	GATAAGTAAATACAGGCTAGTCAATCCTTAGGTCTCAATAATGTAATGCA[T\G]GACAGTGAATTATAAAGTATGTCGGACATAATAGGTCAGAGGACACTTGC
A01_115496687	TCCTTAGGTCTCAATAATGTAATGCATGACAGTGAATTATAAAGTATGTC[G\A]GACATAATAGGTCAGAGGACACTTGCCTTCACCAGGTTGTTGCTCAGGAA
A01_115496765	TTCACCAGGTTGTTGCTCAGGAAGATCTTCGGCAACACACTCAGAAACCA[C\T]GGGTTGCTCGTTGTCTAAATAAAGCGATCATACATTCAATACATTTGGAT
A01_115496778	TGCTCAGGAAGATCTTCGGCAACACACTCAGAAACCACGGGTTGCTCGTT[G\T]TCTAAATAAAGCGATCATACATTCAATACATTTGGATAACAGGAAATGAA
A01_115496791	CTTCGGCAACACACTCAGAAACCACGGGTTGCTCGTTGTCTAAATAAAGC[G\A]ATCATACATTCAATACATTTGGATAACAGGAAATGAATAATACACCAAAC
A01_115496872	AAATGAATAATACACCAAACATATGCAACCAAGTGGACACAAGTTTGACA[G\A]GACATTAAGTGCTAGGGATTAGTACATTTAGAAATTAATGATTCCCTAGA
A01_115527015	TGGCACACATATGCTATACATTCGTTTTTGCCCCCCAGAACCGGGTGTGA[C\T]AGAAGTGGTATCAAAGCTATGGTGACCCTAGGTCATTAGAGTAGTTAGAA
A01_115548215	ATTTACTTTATATCAAAACCCGTCTCTTTTATGTTCAACCATTCTTGTCT[G\A]ATTCTTCGTCTATCAGAAGGTTCTAATGAGAAGCATTGCAAGATGATCAA
A01_115548380	CCCTATTTTCTGTCTTATCCCCACTCCGCAAGAAGTTTTGCTATGGATCC[T\A]TTGGATCTATTACCAGACTTCTTGGTTAGGTTGATAGGATTGTTCTTTAG
A01_115549904	TCATGCATCAACAAAGAATAGACAATGGAAAAAGTCCACAGGAAGGATAA[T\G]TTATGCAGTGACAGGAACCATTCCATATGATAATGCAGTAATTTTTGGAA
A01_115549984	ATAATGCAGTAATTTTTGGAACACTGGACATTCACACAACCATCGCCACC[A\G]TGTTGTATGATCCTCGTATAACACATTCCTTTATTAGTGTCCAGTTTGCA
A01_115550003	AACACTGGACATTCACACAACCATCGCCACCATGTTGTATGATCCTCGTA[T\C]AACACATTCCTTTATTAGTGTCCAGTTTGCAACAAAGTATGGTATCTTTA
A01_115550045	TCCTCGTATAACACATTCCTTTATTAGTGTCCAGTTTGCAACAAAGTATG[G\A]TATCTTTAAGTGTCCCATAAGATCAACGATGACCATTAGTGCACCCGAAA
A01_115581537	TGTCCGCACATTCTAATTTTATGCCTAGACTATAGATTAGTTTAGGTAAT[C\G]ATTTATTTATTAAATAGGAAAAATAAAAAAAGGAAAACCCCAATGGTAAT
A01_115675225	TAAGTATCTCATTATTCTTTTCACAGCCCTAAGGTGAACTTCCTTAGGAT[T\C]GGCTTGGAACCTTGCACACATGCATACAGAAAACATAATATCCGGTCGAG
A01_115675227	AGTATCTCATTATTCTTTTCACAGCCCTAAGGTGAACTTCCTTAGGATTG[G\A]CTTGGAACCTTGCACACATGCATACAGAAAACATAATATCCGGTCGAGAT
A01_115675349	CCTATCATCGACCGGTATACCTTTTGATCTACGGACTTACCTCCCGTGTC[G\A]AGGTCGAGATGCCCATTTGTTCCCATGGGTGTCTTGATGGGCTTGGCATC
A01_115675396	GTCGAGGTCGAGATGCCCATTTGTTCCCATGGGTGTCTTGATGGGCTTGG[C\A]ATCCTTCATTCCAAACTTGTTAAGAATGTCTTGAATGTACTTTGTTTGGC
A01_115685772	TCCCTTATAACCAGCATACCCTTGAGAGTCTTTTCTTTAGTCGGGTAAGA[C\T]TTGCTGAGTAATTCCATACTCAGGGTTTTATTCCCCGTTGTTTTTAGGTG
A01_115835429	ATATGGATATATATTGAAAACGAAGAAGAATTGATTGTTGAAGAGGAAGA[G\A]ACTACTCCATCAACAGAAAATCCACCTAACGGGAACTGTTTTTACTTTGA
A01_115835461	GATTGTTGAAGAGGAAGAGACTACTCCATCAACAGAAAATCCACCTAACG[G\A]GAACTGTTTTTACTTTGACATCTGTGGAACAGAGCCCGACTCTCCTACAA
A01_115974656	TATTCCCATTGCCTTTAACTTCCGAAGCCCCAACAGAAGTGCTTCGTATT[C\T]AGCAATATTATTTGTACAACTGAAGTCAAGCCTTGCTGCATAACATGTTT
A01_115974737	CCTTGCTGCATAACATGTTTTGACTTTAGAAGGCGCAACTAGGACAGCAG[C\T]CGCTCCTGCGCCGAAGGTTCCCCAAGAACCATCGCAGAACACTGTCCAAG
A01_115974746	ATAACATGTTTTGACTTTAGAAGGCGCAACTAGGACAGCAGCCGCTCCTG[C\T]GCCGAAGGTTCCCCAAGAACCATCGCAGAACACTGTCCAAGCTTCGGCGT
A01_115974792	CCTGCGCCGAAGGTTCCCCAAGAACCATCGCAGAACACTGTCCAAGCTTC[G\A]GCGTCTTTATTTGTTTCTTCTTCCTGAGCCCCTGTCGTCCAATCAACAAT
A01_115974805	TTCCCCAAGAACCATCGCAGAACACTGTCCAAGCTTCGGCGTCTTTATTT[G\T]TTTCTTCTTCCTGAGCCCCTGTCGTCCAATCAACAATGAAGTCTGCTAAC
A01_116078058	GTCTTCTGTAATCATTAGCAGTCCATACCAGCACAATTGGTTGACGGTAA[C\T]CACCCGGCTACCGCCATACTGGTTCTATATGCCCTCAACTCACTGCCATA
A01_116078189	TTGCAAAAGCGTTGCTGAGTAGAATGCAACAAGCTGAGACAATTTTTTAG[G\A]TGGACAACTCAAAATTTCATTAAAGTCCTCTTCATGTAAATTTTGAACTT
A01_116091467	CATATGTCTAGCCCTGATTCTAGCTTACCAAAACTAACACGCCCCCATAG[T\C]TTGACCGCCGGTGGAACGAGTCCTGAACTCCTTAAAGACAGAGGATAGAA
A01_116091474	CTAGCCCTGATTCTAGCTTACCAAAACTAACACGCCCCCATAGTTTGACC[G\A]CCGGTGGAACGAGTCCTGAACTCCTTAAAGACAGAGGATAGAAGACCCTT
A01_116336855	ATATATAAAACCAATCACATCGAAAACTCTGTTCAACCTCTTCTTGCCTC[G\A]ACCTCCGAAGGCTGAGGTCAAGGCATCATCTTCGACTCTTGAGTATGCTC
A01_116336888	CAACCTCTTCTTGCCTCGACCTCCGAAGGCTGAGGTCAAGGCATCATCTT[C\T]GACTCTTGAGTATGCTCCGAGCAGCTCATCACTAGTTGCCTCAATACATT
A01_116336890	ACCTCTTCTTGCCTCGACCTCCGAAGGCTGAGGTCAAGGCATCATCTTCG[A\G]CTCTTGAGTATGCTCCGAGCAGCTCATCACTAGTTGCCTCAATACATTTC
A01_116336925	AAGGCATCATCTTCGACTCTTGAGTATGCTCCGAGCAGCTCATCACTAGT[T\C]GCCTCAATACATTTCAGCCAGTTGTCATTTGGTTCATCAAACCAATCTCT
A01_116336932	CATCTTCGACTCTTGAGTATGCTCCGAGCAGCTCATCACTAGTTGCCTCA[A\G]TACATTTCAGCCAGTTGTCATTTGGTTCATCAAACCAATCTCTGTATCTG
A01_116336949	TATGCTCCGAGCAGCTCATCACTAGTTGCCTCAATACATTTCAGCCAGTT[G\T]TCATTTGGTTCATCAAACCAATCTCTGTATCTGAAGGTGTATTTTAAGTA
A01_116336967	TCACTAGTTGCCTCAATACATTTCAGCCAGTTGTCATTTGGTTCATCAAA[C\T]CAATCTCTGTATCTGAAGGTGTATTTTAAGTAAACCAATCGACCTTCGCT
A01_116387278	GTCCTACTTTCACATGAGAAGTTACTTTCCCACATAACATGATCAACCTA[T\C]GAATGACTAGTTTTTTTTATTTTCCATGTCCTTATTTATCCATGGGCTTG
A01_116387295	GAAGTTACTTTCCCACATAACATGATCAACCTATGAATGACTAGTTTTTT[T\C]TATTTTCCATGTCCTTATTTATCCATGGGCTTGGGCTATGATGTTTAGCT
A01_116387304	TTCCCACATAACATGATCAACCTATGAATGACTAGTTTTTTTTATTTTCC[A\C]TGTCCTTATTTATCCATGGGCTTGGGCTATGATGTTTAGCTTAAATGCTA
A01_116464978	AGGACAACACTGCCAATGCACTCTGAGCCCAATGGTCAAAATCAATTGTC[A\G]CTAATCTTTGGAGTGCTAGATTTAGATGGTATTAGAGTTGAGAGTTAAAA
A01_116647584	TAAGTTCTTGCTTTTCTTTTTCAAACTGTTCAGATTGGCAGAGAAGCTTC[G\A]TATTCAATTCTGCTACTTTAGCTTCGGCTTCTGCCAATAAGCTTTCAGTT
A01_116961201	TACCCGATAATGTCATTTTGCTTAAGATATATCTGAGCGGGTCTTCTCTC[G\A]AAACAAGTTGCATTGTATGTTCTAAAATATAATGGCAAAGCTTTTGTGCA
A01_116961288	AAAGCTTTTGTGCAACAAATACAAGTGCTAAACATATTTTTTCTATGTCT[G\A]GATAATTACACTCTGCCCCCAGTAGGGGTGCGGCTGAGATAGTACACAGA
A01_116961376	GATAGTACACAGATACTTCCTTCCCTGTGTCATTGTTTTGTGCTAAAAGG[G\A]CACCTAATGAGGTAGGCATGGCCGCTGTGTATAAGATCAATGGTTGCCCT
A01_116961397	TCCCTGTGTCATTGTTTTGTGCTAAAAGGGCACCTAATGAGGTAGGCATG[G\A]CCGCTGTGTATAAGATCAATGGTTGCCCTTTGATTGGGGCGCACAGGACA
A01_116961399	CCTGTGTCATTGTTTTGTGCTAAAAGGGCACCTAATGAGGTAGGCATGGC[C\T]GCTGTGTATAAGATCAATGGTTGCCCTTTGATTGGGGCGCACAGGACAGG
A01_116961401	TGTGTCATTGTTTTGTGCTAAAAGGGCACCTAATGAGGTAGGCATGGCCG[C\T]TGTGTATAAGATCAATGGTTGCCCTTTGATTGGGGCGCACAGGACAGGAG
A01_116970238	TGGAATAACACTAGGTTAGTGTTTGTTAGACGACGACCATTTGACGACCA[G\A]CCTTTTGTGTTGGCACTTGTTTAGTCTGTCCATCGTGAGGTTGATCCACC
A01_116970260	TTGTTAGACGACGACCATTTGACGACCAGCCTTTTGTGTTGGCACTTGTT[T\C]AGTCTGTCCATCGTGAGGTTGATCCACCAGCATTACCTTGTGGAGTAGCC
A01_116970389	TGGCTCATCTTCCGCATCACGTGATCAACTAGCGTACCTAATGAGATGCA[C\T]GATGCATATGTATCTATTATTATATTTTCACCTAAGACAACAATTCAAAC
A01_117106847	CTTTGGCAAGTGTCGCACTCAGATATGTACTTAGCAATCTCTCTCTTCAT[G\C,T]CTGGTCCACCAATACAAGGATTTGAGGTCATGATACATCTTGTTACTTCC
A01_117106871	ATGTACTTAGCAATCTCTCTCTTCATGCTGGTCCACCAATACAAGGATTT[G\A]AGGTCATGATACATCTTGTTACTTCCAAAGTGCATGGAAAATTTGGAGAG
A01_117106999	GAGTTCTGAATTCTTGGGAACAACCAGTCGGTCTTCGAACCATACAATAC[C\A]CTTGTTGTCCTGACGAAAGCATTTATACTTATCCACCTTTTTATTGAGCA
A01_117123649	TATTTGTAGCCAAGCAATAGTACTATAAAAATGTGAAAAATGAGCCGCGT[C\G]GGATCTCCGATGAAACGATATCGATCACAGTGGTCGCTTCACACGATTTC
A01_117123713	AACGATATCGATCACAGTGGTCGCTTCACACGATTTCATGTCTTAGAAAC[G\A]AGTTAGCAGGATGCCATGAAGATGAAATTGGTTCCTTCTCTTCCTCATTA
A01_117134512	CTGGACAGCCAACATGGCAAAAAATATTTAACAAGGAGAACAGGTTGCTT[T\C]GATGCGATGTTATTACTCTGTTCACTATGTACCACACATACGTACAGTAA
A01_117134542	ACAAGGAGAACAGGTTGCTTTGATGCGATGTTATTACTCTGTTCACTATG[T\C]ACCACACATACGTACAGTAACATCAATTTGCAAGTGACGTCACTCTGTTT
A01_117134554	GGTTGCTTTGATGCGATGTTATTACTCTGTTCACTATGTACCACACATAC[G\A]TACAGTAACATCAATTTGCAAGTGACGTCACTCTGTTTACGTGAGCTTTC
A01_117134699	GGTTCCAATCCTCCCTGTAGTTTCTCACCTGCAAATGAATATCACAGTGA[A\G]TCTGATGCAGGTAGAACGAAACAAGACAAATACTTCAGATGGGCTCCCAC
A01_117140523	ATTTTGGACCCTCCTTCCTTTCTTAATTCAATGATACGCAGCTCTCCAGC[G\A]TGTTCGTGAAAAAACATGTCTATTGATGAGTACTATTCAGTCTTTGATCG
A01_117140584	AAAACATGTCTATTGATGAGTACTATTCAGTCTTTGATCGAGTAATGAGT[G\A]CATTGATCTCTATGGTGCCTGCTTGTACTGCTGATCCATGTCCAGCTCAT
A01_117140777	CACTATTACCATGACTAAGGTGTTGTCTGAATTACTTGCTGAAGAGACTC[G\A]CCTTAAGTCCTTGTCTTTTACTAATGTGCACTCTCACAGTGTGTTGGTTC
A01_117166879	CTAGGTGTGGTGGTGTGGGTGTTGTGTTGGTGTGTGTGTGTGTGTGTGTG[T\G]GTGTGTGTGTGTGTTCATGTTACCTGTTCCTGAGTGGGCTTATGCCCCTC
A01_117170053	CAGCGACATGTCATCCTAGAAATGGTTGTGAGGTTTCATAAGGAACATCA[G\A]TAAGCTTGGAGTTATTATATTAAACTTGTTATCTACAAATATTTACCTGA
A01_117213930	GTTATCTTGTTCTATGTTGGCGTGAGCCCTAGAAGTGTCCTGGTTGTTGC[A\T]TTCATGCTGTTTCTAAGTGCAAAAAGTGTTTGGAACATGTTAATATATCT
A01_117213937	TGTTCTATGTTGGCGTGAGCCCTAGAAGTGTCCTGGTTGTTGCATTCATG[C\A]TGTTTCTAAGTGCAAAAAGTGTTTGGAACATGTTAATATATCTTGTAAAA
A01_117213949	GCGTGAGCCCTAGAAGTGTCCTGGTTGTTGCATTCATGCTGTTTCTAAGT[G\A]CAAAAAGTGTTTGGAACATGTTAATATATCTTGTAAAAGTTTCACGTAAA
A01_117236774	CACAACGATTACATAATTGGACATCATCACATAATGCTCAAATAATAGCA[T\G]AAATAAGTATTACTTTATTACATCATGATGTCTGAAACATCCATATAGTC
A01_117236778	ACGATTACATAATTGGACATCATCACATAATGCTCAAATAATAGCATAAA[T\G]AAGTATTACTTTATTACATCATGATGTCTGAAACATCCATATAGTCATAA
A01_117236814	AATAATAGCATAAATAAGTATTACTTTATTACATCATGATGTCTGAAACA[T\A]CCATATAGTCATAAACTTAAACATAAATCAAAGTGTTGAACAAAACATAG
A01_117598998	AAACCAGGTTATTTAGTTATCTTAAGAATTTTATTTATTTATATTTATAC[C\T]TATATGTATATGCAGATGTAATTGTGGACATTACTCCACAACTCAACACA
A01_117599027	TTTATTTATTTATATTTATACCTATATGTATATGCAGATGTAATTGTGGA[C\T]ATTACTCCACAACTCAACACACTCAATCAAAAATCCAAATCAGACATGCA
A01_117599076	ACATTACTCCACAACTCAACACACTCAATCAAAAATCCAAATCAGACATG[C\T]ATCACAAGAACAAACATTCAAGCATACAAATATTTACGAAAATAGTTTTG
A01_117599088	AACTCAACACACTCAATCAAAAATCCAAATCAGACATGCATCACAAGAAC[A\G]AACATTCAAGCATACAAATATTTACGAAAATAGTTTTGATTTTGTTCCTA
A01_117709305	AAATAATATCTAAACATTATAACTAAAAAAAACCAAACAAACCATTGATA[G\A]ATGGATCAGGACGCGTGCTAATGGGCTCAAACCAGACCCGAGATCAGCCC
A01_117709514	ATGAACAAACTTGGTGTGGGTGTGCACCTCCATTGCCCAAGTATTTGATC[C\A]TATTTGAACTAAGATTTGGGCACGTTAATGAAAAGGTAGAAATTACTCTA
A01_117718280	CTTATTGAACTGTTTCTTGATCATCCGGTGACCAAGCGTGGTCTGATCAA[T\C]CATGTCAATGTAATGCACGGCAGCTTCATCGTGCATACACCACCCACCAT
A01_117867374	ACATTCTTTTGGCTTGTGTCTACAGTTCCAGTAGGAGTTAGGATAGAACA[C\T]GGGATGAGTCCATATCCTTTTTTTGCACGTTCATAATGTACCTGATGGGT
A01_117867496	TGACTTCAAGATGTATTGATTTTATAGGATAATTGAATAATGATGCTCGC[A\T]TACACAGATATATATACTTCACATATGCTCACGTGTACCACCATCGTCAT
A01_117867503	AAGATGTATTGATTTTATAGGATAATTGAATAATGATGCTCGCATACACA[G\A]ATATATATACTTCACATATGCTCACGTGTACCACCATCGTCATCTGTCAT
A01_117892069	AGGCATCGGGTGAGCGACCATCATGTTGACTTGACTTTTTCTATTCAAAG[C\A]ATTTGCAACAACGTTCGCTTTGCGTGGATGGTAGTGAATTTCTAATTCAT
A01_117936346	TTAGAAGGAATACTATGATCTCTAAGAGTCATGACAACTGCACCACCTTC[C\T]AAAACCTAAGATGTCGTTGATATAATTTTAAGAAAAGCCATCTGTAGGCA
A01_117968015	TAGCATATATATAAATGGTTATGCATAAAACCGGGGCTTGCCTTCAATTG[C\T]GGGTCCAGCGGGAGATTCTTCGGCGACGAGTTCGGGAGCTGGTTCCCGAG
A01_117968024	TATAAATGGTTATGCATAAAACCGGGGCTTGCCTTCAATTGCGGGTCCAG[C\T]GGGAGATTCTTCGGCGACGAGTTCGGGAGCTGGTTCCCGAGCTTCCTCTT
A01_117968212	CATAATTATCCATTTGTACATGTCTAAAGTGTGTACTGGTTTCAAGGATT[T\C]CTTGCCCTTTTAAATTTTAAGGTCTTTTATAGGGTAGGTTGAACTACGCC
A01_117972180	GTATAATTTTGGTGATCCATTAAGACAAATGAATTTAAGTTGCGTGATCC[C\T]CGAGATAGACGTTACTTAGAGAGTAAAGAACCTCTAGCTGTATCCACCCT
A01_117972232	GAGATAGACGTTACTTAGAGAGTAAAGAACCTCTAGCTGTATCCACCCTA[G\A]AACCTAAGACTACCTCTTGTGTTTATACTGTTCTTCCGAGCTTGTGTTCA
A01_117972251	GAGTAAAGAACCTCTAGCTGTATCCACCCTAGAACCTAAGACTACCTCTT[G\A]TGTTTATACTGTTCTTCCGAGCTTGTGTTCACTTGTTTGTACATGTTTGG
A01_117972341	TACATGTTTGGTGTATTGTTCATTTGTCTTTATCCAAATGTATTGAATGC[A\T]TGATCGCTTTGTTTAGACAATGTAATACCCAAATTTGTAAACCAAATAAA
A01_118026675	GGAGATGTCCATTCTTTGCATTATCTTGGGGTCAATCCACCCTTGTCTTC[G\C]ACATCACGAGATCACCTAAATGACAAGCATAATGCATATGAATGAAAACC
A01_118143002	GGCATTTTTATTTATCTCTTCTTCCTGAGCCCCTGGCGTCCAATCAGCGA[T\A]GAAGTCTGCTAACGCCTGGGACTGAATTGAAGATCTATGTATATAATCAA
A01_118143016	TCTCTTCTTCCTGAGCCCCTGGCGTCCAATCAGCGATGAAGTCTGCTAAC[G\A]CCTGGGACTGAATTGAAGATCTATGTATATAATCAATGGTGAATTCATTA
A01_118143020	TTCTTCCTGAGCCCCTGGCGTCCAATCAGCGATGAAGTCTGCTAACGCCT[G\A]GGACTGAATTGAAGATCTATGTATATAATCAATGGTGAATTCATTAAGCT
A01_118144723	CAATGATTGCATTGTAGGGGTATTCCATGTCAACATGTCAAACACAACCT[G\A]TTCAGTCCTTGTGTTGTGAACAAAACCGAAGGTTATCGGCATTGTGATTT
A01_118144825	ACCAAGTGCTACAATTTGCCTTCCTCCGAAGCCACATAGAGGATGTGTAG[C\T]ATCATGGATCTTGTCCTCTGGTTCTTGCATCTGTCTGAAAGCCTTAGCAA
A01_118144931	ATATCTACTGCACTGCCTGTATCAACCAGAACATTATGGACCAAAAATCC[C\A]TTAATGACACAAGATATAACCATAGCATCATTATGAGGGTAATCTTTGAG
A01_118210066	GCAACAATGCTTTTCATAGTGCTTCGATAAACTAATGACGGATGTCCACA[G\T]GAACTTGGAACCTAAGAATCGTGACAAATTCCTTCAACATGACATCCTTC
A01_118210203	CCACCGTTATGTGGGTTGAAAAAAGAATAGATTGTCCTTAGGTTTGCCAT[G\A]GATTGGCTGAAGATGGTCTTGTTGATGCATGTGGTGGTGAAAGCAGCTGC
A01_118353840	TGGTTCAAGATTGACCTCTGAGACATCCATAGCTTGTTCGGGCACTCGAA[A\G]ACATTTCTTCAGTTGTGATACATGGAACACGTTATGAACTACAGACATAT
A01_118353856	TCTGAGACATCCATAGCTTGTTCGGGCACTCGAAAACATTTCTTCAGTTG[T\G]GATACATGGAACACGTTATGAACTACAGACATATGCTCTGGCAACTGAAG
A01_118353883	ACTCGAAAACATTTCTTCAGTTGTGATACATGGAACACGTTATGAACTAC[A\G]GACATATGCTCTGGCAACTGAAGATGATAAGGTACTGGTCCACACTGCTG
A01_118353920	CGTTATGAACTACAGACATATGCTCTGGCAACTGAAGATGATAAGGTACT[G\A]GTCCACACTGCTGCATGATTCGAAAGGGACCAATATAACGAGGTGGGAGC
A01_118363239	ATCATGCTAAAAACTATACTAATAAGATTTCCCCTTAGAGAAATGCTGCC[G\A]CGCACCAGAAAGACCGCGCGCAAATCTACTGAACCTATTGGCGTACCCCG
A01_118371314	ATGGATGGTAATGCATCAATTGTTTGATCACGCAACTCCTATCACCTAAT[G\T]CATCACATCAAGTGATAAAAGTTTTGTAAACAACAAGGAAATTGGAGAAT
A01_118458633	AATATGTGGTATCGTGTGTCAAGCGTTTGAACGTACTAAACACATGTCGG[A\G]AAATATGGTAACCAGTAAGTCTAGTACTTGAGTGAAGCGCAGACTTTCCC
A01_118458770	TTTGGTGGGTGCAAGTGCAGTCAATGCATGGCGTCAGTCGGACATTACAT[G\A]CCAAGGCGGTGAGCCCTAGTCGCGAACGGGGATCGATGGGGACGGTTGAT
A01_118458856	ATGGGGACGGTTGATGTGTGTGAGGACGGAGTGCCCTGACACATCATGTG[T\C]TTACCCCTTGCAAGGTTAAAACTCGATTCAAATCGTCTGCTTCTCGCAGC
A01_118636129	GGGAAACATTAAACAACCTTATTTTTTCCTGAACAACTAAGTCATACACT[G\A]TGGGAGAAAAATATAAAAATGTTGTAGTTGCATAGAAGATCATGCCCCAC
A01_118643624	ACAAGGGATAGTGCGAATGTACTTCGAAGATTGTGCTAAACGAAGCTGCG[G\A]TTCCTCGAAAGGTGAATTTATGCTAAACAAGGGATAGTGTGAATCTATTT
A01_118643661	AAACGAAGCTGCGGTTCCTCGAAAGGTGAATTTATGCTAAACAAGGGATA[G\C]TGTGAATCTATTTATATGGGAGAGGTACAACTTCATACTAAATTATAAGC
A01_118643665	GAAGCTGCGGTTCCTCGAAAGGTGAATTTATGCTAAACAAGGGATAGTGT[G\T]AATCTATTTATATGGGAGAGGTACAACTTCATACTAAATTATAAGCATTC
A01_118643666	AAGCTGCGGTTCCTCGAAAGGTGAATTTATGCTAAACAAGGGATAGTGTG[A\C]ATCTATTTATATGGGAGAGGTACAACTTCATACTAAATTATAAGCATTCC
A01_118643727	ATGGGAGAGGTACAACTTCATACTAAATTATAAGCATTCCCACAAAGTTT[A\G]CACGTATGATTTACATACAATACATGGGCAATATCGTCTTTTTCTCATTT
A01_118856497	TCTTGAAAGGAAAAGGGTGCCACAGAAAAAATGAAAAAGAAAAATTACAT[C\A]AAATTACACATAATATCGTCGAAGCTCATCTGCATTCCAAGATCTGGGTA
A01_118856558	TAATATCGTCGAAGCTCATCTGCATTCCAAGATCTGGGTATGTCGTTGCC[A\G]TCCAAATCCTTCAATCTGTAAGAACCGGGTCTTGACGAAGATACTACCAG
A01_118856652	CTACCAGAAAAGGACCTTCCCACTTTAGTTGCAACTTGCCCACTTTGTCT[G\A]GGTTGGCTACTCTCCGAAGCACCAAATGCCCTGGCTTGATGTTTTTAATC
A01_118890371	GGATCTAGCTTAGAACAGCGAAAGCTATGTGCCACTGAAGTGTCGAAGCG[G\C]AATGTTTCAGGTTATTTTATATTTCTTTTGATATTAGTAATTTTCAGTAG
A01_118906868	TAGAAATCAATTTCCATAATTAATTATCTGTTTTTACTTTTCTCTGGACT[A\G]TGCGTCAAATCCTGAGAAACGCAGGGTTTATAGCGCAAAATACTCCAGAC
A01_118906869	AGAAATCAATTTCCATAATTAATTATCTGTTTTTACTTTTCTCTGGACTA[T\C]GCGTCAAATCCTGAGAAACGCAGGGTTTATAGCGCAAAATACTCCAGACA
A01_118906960	ACTCCAGACATAGGTTACTGTTACGGTGGACGACAGGTTGATTTATAAAG[A\T]CTAACGAGTCTCTTTTGCAAATGGTGCCGACCGAAGGGCTATCGAGGGTT
A01_118906967	ACATAGGTTACTGTTACGGTGGACGACAGGTTGATTTATAAAGACTAACG[A\G]GTCTCTTTTGCAAATGGTGCCGACCGAAGGGCTATCGAGGGTTTCTGACC
A01_118907026	TGCAAATGGTGCCGACCGAAGGGCTATCGAGGGTTTCTGACCGTCCGATC[G\A]GGAACGAGGCGCCCTGATTAGATCAACCCTCACCCCAAACCGATAAGTAA
A01_118907088	CCCTGATTAGATCAACCCTCACCCCAAACCGATAAGTAACAGGATCCACA[T\C]GATTCACGATCAACGGCGCAGATTTAAATAACCCAGAGTCGCTCTGATCT
A01_119010731	TGGCTGTTGTTGCTGTTCGTCGAGAACATCTGAAGCAGTTAGAGCACGAG[C\G]ACCAGTTGATATATATGTATGGAAATTCGCTCTCTTTCTTCTCTACATCA
A01_119010913	TTACTATACTGTCAAAGATGAAATAGGCAATCTGTTATTGTACTCTTTAT[G\T]TTCTTTTATGGAATACGCAGGAGAACTGCTCATCTTTGTATTAAGAGAGA
A01_119073661	TTTTGGTGGGTTAATTAGTGGGAATCAGTGGGAGAATCATGTAGAACTTT[G\T]TCATACCTTTCCAACGAGTACTTATGCGCTCGATTCGGAGTTATATTTTA
A01_119084535	AGTTTGTCCTTTGCACTAATGCCTAGCTCAGGTTTATCCTGAGGAAGGAT[G\C]GCTCTACCTACAAGAATATTTTCACCAGGATCATTGGGAGATCTAATGCA
A01_119090848	ATCGTGCAACATTATTTATCTTGTGCTATTACCGCTCATATTCAATCATG[T\A]GCATCATGCATTTCATTAGGCGTGCTAGTTGATCACGTGATGCGGAAGAC
A01_119090908	ATTTCATTAGGCGTGCTAGTTGATCACGTGATGCGGAAGACGAGCCGAGT[C\T]GACCCCAAGATATCGTAAAGCGCGAGCTACTCCAAAAGGTGATGCTGATG
A01_119147512	AATCGAATACTTTCATAGTATTCAAGAGATGATCCGTATGCTTTTATGTT[C\A]CTTTCTTGCTTCATAATAATCGAGTAAATTCAAGATTCCATACAAAGTGG
A01_119147529	GTATTCAAGAGATGATCCGTATGCTTTTATGTTCCTTTCTTGCTTCATAA[T\C]AATCGAGTAAATTCAAGATTCCATACAAAGTGGAAACAAATATTGATTGT
A01_119147533	TCAAGAGATGATCCGTATGCTTTTATGTTCCTTTCTTGCTTCATAATAAT[C\T]GAGTAAATTCAAGATTCCATACAAAGTGGAAACAAATATTGATTGTATTT
A01_119218864	TGCTCAGCTTTAACCATTCTATTTGGTAAGCTTTACACTTCACATTCACG[C\G]TTTGGAAAGGATTTTGGGATGTAATTGAAGTTATAAGGCAGTTACGCCAA
A01_119219047	CTAAATGGCTATCGAATCTAAACCTATCGACAGTGAAGAGGGGAGAAGTT[G\A]ATTCGTTGCCATTGCCTCTCAGAGGATCAAGAACACATAATGTCATTAAT
A01_119219060	GAATCTAAACCTATCGACAGTGAAGAGGGGAGAAGTTGATTCGTTGCCAT[T\C]GCCTCTCAGAGGATCAAGAACACATAATGTCATTAATTAAGCAGACGGTA
A01_119219067	AACCTATCGACAGTGAAGAGGGGAGAAGTTGATTCGTTGCCATTGCCTCT[C\A]AGAGGATCAAGAACACATAATGTCATTAATTAAGCAGACGGTAATTAAAC
A01_119237250	ACACGGAATTCTTTCTCATCATAAACTTGCTTACCCTAGGCTATTCTTGC[C\A]CTAACCTATCTTTTATCCTACACAATAAGGTGACTATACATATATATATA
A01_119237284	CCTAGGCTATTCTTGCCCTAACCTATCTTTTATCCTACACAATAAGGTGA[C\T]TATACATATATATATACCCATGCTTCCATAACCACTTTCTAAATAACATG
A01_119237288	GGCTATTCTTGCCCTAACCTATCTTTTATCCTACACAATAAGGTGACTAT[A\G]CATATATATATACCCATGCTTCCATAACCACTTTCTAAATAACATGAAAC
A01_119237307	TATCTTTTATCCTACACAATAAGGTGACTATACATATATATATACCCATG[C\A]TTCCATAACCACTTTCTAAATAACATGAAACTTCTTATTCATAAACTAAT
A01_119237310	CTTTTATCCTACACAATAAGGTGACTATACATATATATATACCCATGCTT[C\T]CATAACCACTTTCTAAATAACATGAAACTTCTTATTCATAAACTAATTAG
A01_119237311	TTTTATCCTACACAATAAGGTGACTATACATATATATATACCCATGCTTC[C\T]ATAACCACTTTCTAAATAACATGAAACTTCTTATTCATAAACTAATTAGA
A01_119733237	TTGCGGATCATATTAACACGCTTAAGGGAACACCAATTATATGCTAAGTT[C\T]AGTAAGTGCACATTCTAGCTGGAGGAGATCCAATTTCTGGGACATGTATT
A01_119733247	TATTAACACGCTTAAGGGAACACCAATTATATGCTAAGTTCAGTAAGTGC[A\G]CATTCTAGCTGGAGGAGATCCAATTTCTGGGACATGTATTATCTGCCAAG
A01_119733498	TATTGAAGAATGATACCAAATTCAATTGGTCTTCAAAATGTAATGAAGCC[T\C]TTAAGCAGGTGAAAGTATTATTAACCAGTGCTCCGGTATAGGTTCAACCG
A01_119740463	AGATGGCTTTGTTTAATACTTGATTTACCAAAAACCGCATGGCTTGGTCG[C\A]CAAGGTCGATCTTCGGAATCTTCACCACCACTATCCACATCATAACTGTC
A01_119740517	GGTCGATCTTCGGAATCTTCACCACCACTATCCACATCATAACTGTCACT[G\C]TCACCAGTGTCTTCAGATAAAACCTCCAAAATCTCCCTAGTAATCTTCTC
A01_119740625	GTCTTTGCTATTGATTGAAGAAAGCCGAGATGCATCTCCTCAGAAAGGCT[C\T]AGCTTCGATTCAGCAACACCTTTCTTATCTTCAGACATCTTCGAAAATGC
A01_119740668	AAAGGCTCAGCTTCGATTCAGCAACACCTTTCTTATCTTCAGACATCTTC[G\A]AAAATGCTGAGAAAGTGCTCTCGAAACCGAAGCTTAAAAATTTAAAAAGC
A01_119861786	GGTTCTTTGATTGATTGTGATGAATTGCAGAGTAATATCCACAATTTCGT[C\T]TGCATATACATGTAGGCATAAAAATTCTTATAAAATGACTAGACAACTTA
A01_119861812	GCAGAGTAATATCCACAATTTCGTCTGCATATACATGTAGGCATAAAAAT[T\G]CTTATAAAATGACTAGACAACTTAGAATATTACCCATTAAAGGAAAAATG
A01_119864765	TTACGAGTCATCGAAGACCAACTTGGTGAAGTACCTGGAAATTCGAGTTA[T\C]AGGCAAGTTGTGCCCTTGATCACTTTTCTCTTTACCTAATAATGTTCCTG
A01_119864815	TAGGCAAGTTGTGCCCTTGATCACTTTTCTCTTTACCTAATAATGTTCCT[G\A]TTAGTCACTATGACATGCTCAGGTTAATTTGATGGGACCTAATAGGTTTC
A01_119864819	CAAGTTGTGCCCTTGATCACTTTTCTCTTTACCTAATAATGTTCCTGTTA[G\T]TCACTATGACATGCTCAGGTTAATTTGATGGGACCTAATAGGTTTCCCTA
A01_119902281	TTGGGGCTGTAGAGAGATCCTCTATGGCAGGTTCGAGGAGCTGGCTCCCT[G\A]GACTTCTTCCTGGGCAACTCCGGGATGAACACACACTCTACGTCAGCGTG
A01_119902402	ATGTATAAGATACATGTATACTATGATATGCAAAAATGATAATTATGATG[T\C]GAGGTTGAGTATTACTAAGTCACTTAGTAAGGTTAGGGTTTTATTCTTAT
A01_119939683	AAAGAGAAATGCTATGAAATATCCTTAGGGTGCGCCAAGACTCTAATGGA[C\T]AGTTTTGCAAAAGTGGGAGCGTACTCTTCAGAGCAGAAATTCATCCGCGG
A01_119976802	AGTCTCTTCACCTTCTACTTAGGTGGTAATTCAACTCTGCATTCCCTTGG[G\A]AATGACTTTGGAGGTAAGCTCTGCATTCCCTTAGGAATGACTGTGGAGCT
A01_120289446	AACCTCATCATGTTCATTGATCAGAGTAGAGCGCTAGCACAAAGCTAATC[C\A]AGAAATAATCCAACACAAATAGGTGATCAAGGACGGGATAAACAAAAGAC
A01_120289473	AGAGCGCTAGCACAAAGCTAATCCAGAAATAATCCAACACAAATAGGTGA[T\A]CAAGGACGGGATAAACAAAAGACTAGTAAATCCTTAGGTATTGATTGTGT
A01_120289588	GAATTATAAAGTGAGTAGGACATAGATAGGTCAGAGGACACTTGCCTTCA[C\T]TGACCAGTTGCTGCTTAGGGTCTTCTCCTACAACTTCCTCGGACTCCACC
A01_120301048	GGATCACGTCTATAGTGCTCTCTTCTAACACTATAGGGGTAGCCCATCTG[G\A]GGTTAGAAATACAGGGTAAGAAAGAAAGGATTGTAGACAAGGCGAGTAAT
A01_120319545	CATTGCATTCGATAGACTGTAATCTCGCTGACGGGGAGTACATCCTCGTG[T\C]CGGAGCAAGGAGTTGCTCAGGAGGTAGCCCAGGATCCAGCACCAGAGCCT
A01_120319612	TCAGGAGGTAGCCCAGGATCCAGCACCAGAGCCTGCTATCGAGAATCTGC[T\C]TGCCCTAGCTTTGGAAGGCAAGCCCCGGTTTTATGCATAACCTACTTATT
A01_120527502	GGAGCAACGACTAGGAAGTGGTTGGTGGCTATAAATACAACCCCAACCAC[T\C]TCCATTCAAAACATCCAAGCATTCCACTCATACACATTCAATACAGGAGC
A01_120527548	CCACTTCCATTCAAAACATCCAAGCATTCCACTCATACACATTCAATACA[G\A]GAGCAAGGAATTCATTCCAAGACACATTCAAAGCTTCCAATCCTCTCCAA
A01_120527601	GCAAGGAATTCATTCCAAGACACATTCAAAGCTTCCAATCCTCTCCAAGT[G\A]CCACAATTAAGACAAGTGATTAGGGACTTGACAGAGTGTGATTCGTGTTT
A01_120693851	CTTCTCGTTGCGATTAAATCGTGATTCGTTTCTGAGCTTCGAGGAATCGA[T\C]GGTCAAGCTTTGGCGACCAAATGATCCAGTTCTTCGAGTTCTACGATATC
A01_120693862	GATTAAATCGTGATTCGTTTCTGAGCTTCGAGGAATCGATGGTCAAGCTT[T\C]GGCGACCAAATGATCCAGTTCTTCGAGTTCTACGATATCGAAGACCCTGA
A01_120693886	GCTTCGAGGAATCGATGGTCAAGCTTTGGCGACCAAATGATCCAGTTCTT[C\T]GAGTTCTACGATATCGAAGACCCTGAGCATCTAATTGGTGAAGGCAAGTG
A01_120693898	CGATGGTCAAGCTTTGGCGACCAAATGATCCAGTTCTTCGAGTTCTACGA[T\G]ATCGAAGACCCTGAGCATCTAATTGGTGAAGGCAAGTGTCCCTTGACCTA
A01_120693919	CAAATGATCCAGTTCTTCGAGTTCTACGATATCGAAGACCCTGAGCATCT[A\G]ATTGGTGAAGGCAAGTGTCCCTTGACCTATCTTTGTCCTATACATTCTAT
A01_120693920	AAATGATCCAGTTCTTCGAGTTCTACGATATCGAAGACCCTGAGCATCTA[A\T]TTGGTGAAGGCAAGTGTCCCTTGACCTATCTTTGTCCTATACATTCTATA
A01_120693991	TTGACCTATCTTTGTCCTATACATTCTATAATTCACTTCCCGCATTTACA[T\C]AGTTTATACCTAAGGATTGACTAGCTTTTGTTTATCATGTCCTTTCTGAC
A01_120694039	CATAGTTTATACCTAAGGATTGACTAGCTTTTGTTTATCATGTCCTTTCT[G\T]ACCTATTTGGGCTGGGTTATTTTTGGTTTAGCTTCATGCTAGTGCTTCAC
A01_120694051	CTAAGGATTGACTAGCTTTTGTTTATCATGTCCTTTCTGACCTATTTGGG[C\T]TGGGTTATTTTTGGTTTAGCTTCATGCTAGTGCTTCACATTAATCAATGA
A01_120694058	TTGACTAGCTTTTGTTTATCATGTCCTTTCTGACCTATTTGGGCTGGGTT[A\C]TTTTTGGTTTAGCTTCATGCTAGTGCTTCACATTAATCAATGAACATGAT
A01_120704906	TTTGCTCCAACTAAAGCACATGTGATAATAGGTCACAATGTGAGTACTGA[A\G]GAGAAACCATAAGTAACACCTGGGATGTTACAGCCAAAGGCACAGCAAGA
A01_120704915	ACTAAAGCACATGTGATAATAGGTCACAATGTGAGTACTGAAGAGAAACC[A\C]TAAGTAACACCTGGGATGTTACAGCCAAAGGCACAGCAAGAGGAAGCTCG
A01_120704943	ATGTGAGTACTGAAGAGAAACCATAAGTAACACCTGGGATGTTACAGCCA[A\G]AGGCACAGCAAGAGGAAGCTCGGGAACCGCTCCCGAACTCGCCGCCGAAG
A01_120713342	AGTAGACTCCTCACACCGGGTAAGTCTAGCTGAGTATTAGTATACCCAGC[T\C]TTGCTTGTGGCATATTCTTACAGGTACACTGCAGGACATGGTTGATGGTG
A01_120713359	GGGTAAGTCTAGCTGAGTATTAGTATACCCAGCTTTGCTTGTGGCATATT[C\T]TTACAGGTACACTGCAGGACATGGTTGATGGTGTGTGTAACACCCTAGTG
A01_120713363	AAGTCTAGCTGAGTATTAGTATACCCAGCTTTGCTTGTGGCATATTCTTA[C\T]AGGTACACTGCAGGACATGGTTGATGGTGTGTGTAACACCCTAGTGTTAC
A01_120713428	ACATGGTTGATGGTGTGTGTAACACCCTAGTGTTACCTAGGGTTCTTCTC[A\T]GTGCTAACTCAAGAACCATTACCTCATGTTAATCAAATTGAGCAAAAGAC
A01_120827304	TCTTCATTAAACATGAATAAACGTTAATAATATTCATATTACAATGGTAC[A\C]TTCGGCTTGCCGGAAGGTGAAAGAGCGAGAATGGCTCGAGAGCGATTACA
A01_120827358	GGCTTGCCGGAAGGTGAAAGAGCGAGAATGGCTCGAGAGCGATTACAATC[C\G]AGTGTGAACAGTACGGTGTTACTGTTCATCTATTTATAGGCACGGGACGC
A01_120827410	GTGTGAACAGTACGGTGTTACTGTTCATCTATTTATAGGCACGGGACGCA[A\G]CACATATAAAAGTACATTTATATTCCTGGTAACTGCCTATAATGCTAACA
A01_120827516	TATTGAGGACTATAAGGTCTTTAGCCCCTTTTAGTTATCATCATGCTTCT[G\A]AGCTTTGTCAATATGTTAGGCTGAAGGTCCTTGGCTTTTAGCTTCGTTGC
A01_120829223	AACAACATCTCCGATAGTAGAGACATTATCCTCTGAGCCTTCCCCCTCTT[C\T]GGCTACTTCATCAACCTTTCCCTTCTTCGACGCAGTTGTTTTCCCTTCAT
A01_120829335	TGGGAACCCTTGCATGCATTCGGTATCTACAGCTTCCTCATCTCTCTGTT[C\T]TGCTTCTAATGACATTGGTGTTGCTACCTTATTAATTGTCCTAATCATTG
A01_121273207	ACATCTAAATACTAGGAAAAATAACCATTAGGGTAGTTGCCACTTCTACA[A\T]AGGAGATGTAGTGTAAAATGCTCTCTCTGACCAAATCCTTGTTATTTCAG
A01_121273244	TGCCACTTCTACAAAGGAGATGTAGTGTAAAATGCTCTCTCTGACCAAAT[C\A]CTTGTTATTTCAGTCCAAACCAGACCCTATTTTTTTTGGACCCTAACCTT
A01_121273255	CAAAGGAGATGTAGTGTAAAATGCTCTCTCTGACCAAATCCTTGTTATTT[C\T]AGTCCAAACCAGACCCTATTTTTTTTGGACCCTAACCTTCTAAGATAACC
A01_121273256	AAAGGAGATGTAGTGTAAAATGCTCTCTCTGACCAAATCCTTGTTATTTC[A\G]GTCCAAACCAGACCCTATTTTTTTTGGACCCTAACCTTCTAAGATAACCT
A01_121273278	CTCTCTCTGACCAAATCCTTGTTATTTCAGTCCAAACCAGACCCTATTTT[T\C]TTTGGACCCTAACCTTCTAAGATAACCTAATTTAATCATTAGGAAGCTAT
A01_121273281	TCTCTGACCAAATCCTTGTTATTTCAGTCCAAACCAGACCCTATTTTTTT[T\C]GGACCCTAACCTTCTAAGATAACCTAATTTAATCATTAGGAAGCTATTGT
A01_121499306	AACTAAGAAGGTTACCTGTATCCATGCAGGGAATACTGTGACAGGAGAGC[T\G]AAAAATGCATGGTGCTGCAACAACTGCATAAACAAACGGTAAGTAGCTAA
A01_121499344	TGACAGGAGAGCTAAAAATGCATGGTGCTGCAACAACTGCATAAACAAAC[G\A]GTAAGTAGCTAAAAAAAGTACCGAACAAATTAAGTATAACCACTAGCCTA
A01_121507332	GAGCCGGGGGAGCAAAGAAAAAGAGGGTTGTAAGTGTTATGAAAAGGCAA[T\G]CCATGCGTTCTATTGAAAAAGATCAGAGGGCTGCTAAAAATAGAAAATTT
A01_121507365	GTGTTATGAAAAGGCAATCCATGCGTTCTATTGAAAAAGATCAGAGGGCT[G\T]CTAAAAATAGAAAATTTCAATGGAGTCGGAGGATTCAGCTCCTAAAAAAC
A01_121507373	AAAAGGCAATCCATGCGTTCTATTGAAAAAGATCAGAGGGCTGCTAAAAA[T\A]AGAAAATTTCAATGGAGTCGGAGGATTCAGCTCCTAAAAAACGAAAGTCT
A01_121507374	AAAGGCAATCCATGCGTTCTATTGAAAAAGATCAGAGGGCTGCTAAAAAT[A\C]GAAAATTTCAATGGAGTCGGAGGATTCAGCTCCTAAAAAACGAAAGTCTT
A01_121507375	AAGGCAATCCATGCGTTCTATTGAAAAAGATCAGAGGGCTGCTAAAAATA[G\A]AAAATTTCAATGGAGTCGGAGGATTCAGCTCCTAAAAAACGAAAGTCTTC
A01_121507380	AATCCATGCGTTCTATTGAAAAAGATCAGAGGGCTGCTAAAAATAGAAAA[T\A]TTCAATGGAGTCGGAGGATTCAGCTCCTAAAAAACGAAAGTCTTCAACCT
A01_121529366	ATCTACTAAAATGAAATAAGAATCACAGCCAACTAAGTTGAAAATTTTAC[T\A]TTGTCTATTAGGTTCAATCAACAGAAAAAAGGGCTGTGGCTCACAAGTAC
A01_121553548	CGATCGAGTCGTCATGATTGTAGAAATCAGTCACTTTCAGATTCTCTCCA[C\G]AGCTAGATTCTCAGAAAAGCTCCTCAGAAAAAAGCCGAAACAAACAGACG
A01_121553596	CACAGCTAGATTCTCAGAAAAGCTCCTCAGAAAAAAGCCGAAACAAACAG[A\G]CGAATTGTCTAGGAAACAAGCAGCTAGTGAGTAGGTGACCAATTGCCTCC
A01_121553720	CTAGATGTGGCAATCCACGTTTTGCAAGACAATATGTGGTCCAGCAGCGC[T\A]TGTGCACCACAATCTACATAAAGAGGAACTTGTTTGAATTTTTTAATAAT
A01_121620424	TAATCAACCATTGATTAAACTAAAGCGCTAGCATAGAGCTAATCTAAAAA[T\C]GATCCAACCCAAATAGGTGAACAAGGACAGGATAAACAAAGACTAGTCAA
A01_121620441	AACTAAAGCGCTAGCATAGAGCTAATCTAAAAATGATCCAACCCAAATAG[G\A]TGAACAAGGACAGGATAAACAAAGACTAGTCAATCCTTAGGTATAAACTA
A01_121620454	GCATAGAGCTAATCTAAAAATGATCCAACCCAAATAGGTGAACAAGGACA[G\T]GATAAACAAAGACTAGTCAATCCTTAGGTATAAACTATGTAAATGTGGGG
A01_121620575	AGGACATAGATAGGTTAGAGGACACTTGCCTTCACCAACCAGCTGTTGCT[C\T]AGGGTTTTCGCCTGCAACTCCTTCGAACTCCACCAACGGATCGTTATCTA
A01_121620584	ATAGGTTAGAGGACACTTGCCTTCACCAACCAGCTGTTGCTCAGGGTTTT[C\T]GCCTGCAACTCCTTCGAACTCCACCAACGGATCGTTATCTATACGAGTTC
A01_121620585	TAGGTTAGAGGACACTTGCCTTCACCAACCAGCTGTTGCTCAGGGTTTTC[G\A]CCTGCAACTCCTTCGAACTCCACCAACGGATCGTTATCTATACGAGTTCA
A01_121622814	CAAAAAGTTAATGTCTTCGTATTCCGAGTGTCAAGGAGTTGCGAACACTC[G\A]TGATATAGTTAGGTCTTCTATTTTGTTTTAGTTGTACTATAAAGAAGGGT
A01_121622847	AGGAGTTGCGAACACTCGTGATATAGTTAGGTCTTCTATTTTGTTTTAGT[T\C]GTACTATAAAGAAGGGTTGTCGATGAGTAGTTTGACCAAGAGAGTTCTAG
A01_121622957	GGTGCATATTCACACTCACATATAGTGCTAGGTGTCACTCTAGAGCATAC[G\T]CACAAGTTAGAACGAAAACCGAATTGAAAAACAACAGAAAATAGAAACTA
A01_121622977	TATAGTGCTAGGTGTCACTCTAGAGCATACGCACAAGTTAGAACGAAAAC[C\T]GAATTGAAAAACAACAGAAAATAGAAACTAGGGTTTCTGGCTTTGGGGCA
A01_121622991	TCACTCTAGAGCATACGCACAAGTTAGAACGAAAACCGAATTGAAAAACA[A\G]CAGAAAATAGAAACTAGGGTTTCTGGCTTTGGGGCACCAGACTGTCTGGT
A01_121741320	CATAATGTCTTGCCAAACTTGTGTTCACTTGATTGTACATGTTTGGTGTG[C\T]TGTTCATTTGTACTTTTCCAAATGTATTGAATGCATTATCGCTTTATTTA
A01_121741360	GTTTGGTGTGCTGTTCATTTGTACTTTTCCAAATGTATTGAATGCATTAT[C\T]GCTTTATTTAGACAACGAGCAGCCCGTGGTTCCTGAGGGTGTTGCCGAAG
A01_121741374	TCATTTGTACTTTTCCAAATGTATTGAATGCATTATCGCTTTATTTAGAC[A\G]ACGAGCAGCCCGTGGTTCCTGAGGGTGTTGCCGAAGATCTTCTTGAGCAA
A01_121741385	TTTCCAAATGTATTGAATGCATTATCGCTTTATTTAGACAACGAGCAGCC[C\T]GTGGTTCCTGAGGGTGTTGCCGAAGATCTTCTTGAGCAACAACCGGGTGA
A01_121741393	TGTATTGAATGCATTATCGCTTTATTTAGACAACGAGCAGCCCGTGGTTC[C\T]TGAGGGTGTTGCCGAAGATCTTCTTGAGCAACAACCGGGTGAAGGCAAGT
A01_121749308	CTGACTGCGAACTTGCGAAGATTGTAATCCAACCGGATTTCGTAATTTCG[G\T]CTGAAGATGTGAAAGAACCCTCTACTGAAGCTACTTCTCTGGGAGAAAAA
A01_121749416	CTGAAGTTTGGCTCAAAGTTGGGAAGGAAATAGCACATGAAGCTATCAGG[T\C]AGGATGAGGAAGAGGTCATTACGGATAATAAATTCCTACTTTTTTGTTTG
A01_121801100	TTAATGACTATGTGGATGTTTTAGACATCTTGATGTAATAAAGTAATACT[A\T]GTTTCCGCTATTATTTGAGCAATATGTATGTCCAATTATGTAATCGCTAT
A01_121801107	CTATGTGGATGTTTTAGACATCTTGATGTAATAAAGTAATACTAGTTTCC[G\A]CTATTATTTGAGCAATATGTATGTCCAATTATGTAATCGCTATGTATGTG
A01_121801122	AGACATCTTGATGTAATAAAGTAATACTAGTTTCCGCTATTATTTGAGCA[A\T]TATGTATGTCCAATTATGTAATCGCTATGTATGTGAATTTCTGATCCTGG
A01_121801157	GCTATTATTTGAGCAATATGTATGTCCAATTATGTAATCGCTATGTATGT[G\A]AATTTCTGATCCTGGCACGTACATGGTTCGCATTCAGCTTACCTTATAAA
A01_121801290	CATTATATAGGCGTCCTAATTGGCTTCCGACTCTGAGGCACATCAACACC[G\C]CTAAACCTAGTCTAATCCGGTTCCTATCAAAACTAGGCTTCCAGCCCTTA
A01_121801307	AATTGGCTTCCGACTCTGAGGCACATCAACACCGCTAAACCTAGTCTAAT[C\T]CGGTTCCTATCAAAACTAGGCTTCCAGCCCTTAAGAGTGTGACCCTATAG
A01_121904884	AGTAGTGAATAGTGACTGTGTTCATTTTTAGAATTATAAAATCAAACTCA[C\T]AATCAAAGTATTGCCGCGGGGTTCGATTTTGGCTACATGTATACACCGCA
A01_121904898	ACTGTGTTCATTTTTAGAATTATAAAATCAAACTCACAATCAAAGTATTG[C\T]CGCGGGGTTCGATTTTGGCTACATGTATACACCGCAATCTCTAAAATCAT
A01_121904901	GTGTTCATTTTTAGAATTATAAAATCAAACTCACAATCAAAGTATTGCCG[C\T]GGGGTTCGATTTTGGCTACATGTATACACCGCAATCTCTAAAATCATACA
A01_121904930	CTCACAATCAAAGTATTGCCGCGGGGTTCGATTTTGGCTACATGTATACA[C\T]CGCAATCTCTAAAATCATACACGTGAATCGTCAGATCATCTCAATGTTAC
A01_121989863	GGATGTGTCCCGTGCCTATAAATAGATGAACAGTAACATCGTACTGTTCA[T\C]GCTGCACTGTAATAGCTCTCGTGTCACTCCACGTTCACGCCTTCTGATAA
A01_122008421	GCATCTTTTTGGACTTGAAGGCTTTGCCATAGATATTGCATAAGAGTGCC[G\A]TTGTCGAAGGCATAAATCTTGTATAAAAATACTGCTGTTGAAGGCATAGA
A01_122008454	TATTGCATAAGAGTGCCGTTGTCGAAGGCATAAATCTTGTATAAAAATAC[T\C]GCTGTTGAAGGCATAGATCTTGCATTGTTGATACATCCTTTCATAATTCT
A01_122008460	ATAAGAGTGCCGTTGTCGAAGGCATAAATCTTGTATAAAAATACTGCTGT[T\C]GAAGGCATAGATCTTGCATTGTTGATACATCCTTTCATAATTCTTTATCG
A01_122008489	CTTGTATAAAAATACTGCTGTTGAAGGCATAGATCTTGCATTGTTGATAC[A\G]TCCTTTCATAATTCTTTATCGAAGATAGACTTAACCTCATGGGTTAGCCA
A01_122106271	AGGTTAAAACTCGATTTGAATCGTCTGCTTTCACACGGCTAATGAGACTG[C\A]TTGATCCATTGTACTACATTGAGTAATAAGTGGAAATGAGGTGACATTCA
A01_122585634	AGCTTATTATATCTGTTAGTTTTAAACCTTTCCATGTCAAAGTCTATTTT[C\T]TTGCTTATTCCACATTTTGGTCCATATAGTTAGGCTTGAGGGATGCTGGA
A01_122585654	TTTAAACCTTTCCATGTCAAAGTCTATTTTCTTGCTTATTCCACATTTTG[G\C]TCCATATAGTTAGGCTTGAGGGATGCTGGAACCGCATTTGTAAATGTAAT
A01_122585669	GTCAAAGTCTATTTTCTTGCTTATTCCACATTTTGGTCCATATAGTTAGG[C\A]TTGAGGGATGCTGGAACCGCATTTGTAAATGTAATCTTCGGTGTCCCTCC
A01_122585704	GTCCATATAGTTAGGCTTGAGGGATGCTGGAACCGCATTTGTAAATGTAA[T\C]CTTCGGTGTCCCTCCAAGAGGTAGTGACCAAAACTCCAATTATTCAAGTG
A01_122585796	ATTCAAGTGGTGGCTATTGAATATTTGATTTTGTGTAATACTTACGACTG[G\A]TAATTTGACCTGAACTATGGACATTCATTTGTGATGCGTGATAAGACAAT
A01_122591720	TGTGATTATGTATCTTTGCAGAAACAGTTTCTGTGGTATTCGTCATGTTT[T\A]CTTTTTGCTAGCACCTTATTTCTGGTGTAAGGAATCTAGCGTCTCATATT
A01_122591764	ATGTTTTCTTTTTGCTAGCACCTTATTTCTGGTGTAAGGAATCTAGCGTC[T\C]CATATTTTTGCTACTAGCTTATTTATTAGACAAGATTTTTTGACTAGGAC
A01_122591782	CACCTTATTTCTGGTGTAAGGAATCTAGCGTCTCATATTTTTGCTACTAG[C\T]TTATTTATTAGACAAGATTTTTTGACTAGGACAATGAATCATTGTGAGTG
A01_122591841	TAGACAAGATTTTTTGACTAGGACAATGAATCATTGTGAGTGTTAGAAGA[T\C]CATAGGGGTTTCCTTAGGTAGTTCTTCCTGAAATTTAGAAGTTGACATGC
A01_122591923	AATTTAGAAGTTGACATGCCTAGGCTATACTTTCTGACTTGTGAAATATT[T\G]GTAGCTTTAATATACATGATTTCAACTGGGCCCAAAGCTCCTCAATATAC
A01_122734837	CGAGTGATGGATGCTCTGAACTTTGAGTATCCTGACTATGAGCGTTTGGA[C\T]AGAGGTGCCGAAGGGCAAAAAAGAAAAAGAGTTGCTAGTGCTCTGGATAA
A01_122734850	CTCTGAACTTTGAGTATCCTGACTATGAGCGTTTGGACAGAGGTGCCGAA[G\T]GGCAAAAAAGAAAAAGAGTTGCTAGTGCTCTGGATAAAGAAGCTGCTAAA
A01_122734887	CAGAGGTGCCGAAGGGCAAAAAAGAAAAAGAGTTGCTAGTGCTCTGGATA[A\T]AGAAGCTGCTAAACTGGTGAGAAAGGATGAAAAAACATTGAAGAAAAGAA
A01_122734908	AAGAAAAAGAGTTGCTAGTGCTCTGGATAAAGAAGCTGCTAAACTGGTGA[G\A]AAAGGATGAAAAAACATTGAAGAAAAGAAAATTAAGCCCTGAGCCGAAGG
A01_122790703	GTGCCGCCAGGGCTTGGGATGTGTTCTTATGCAAGAAGTACATGTTATCG[T\C]CTACGCGTCTCACCAGTTGCGAAAACATGAGTTGAACTACCCCACTCATG
A01_122790710	CAGGGCTTGGGATGTGTTCTTATGCAAGAAGTACATGTTATCGTCTACGC[G\A]TCTCACCAGTTGCGAAAACATGAGTTGAACTACCCCACTCATGACTTAGA
A01_122801023	TCTAACGACCTAGATTCCGCATAGCTTTGATACCACTTCTGTCACACCCA[G\A]TTCTACGGGCAAAACCGAATGCATAGCATATGTAGGTTAGGATACATTTT
A01_122801028	CGACCTAGATTCCGCATAGCTTTGATACCACTTCTGTCACACCCAGTTCT[A\G]CGGGCAAAACCGAATGCATAGCATATGTAGGTTAGGATACATTTTCCACA
A01_122801040	CGCATAGCTTTGATACCACTTCTGTCACACCCAGTTCTACGGGCAAAACC[G\C]AATGCATAGCATATGTAGGTTAGGATACATTTTCCACACATATGTTGATG
A01_122817080	TCTTGAGAGGATCTACCGAAGGTGATTTCTTTCTTTAGGATCTTCGGCTA[C\T]GAAGCATAGCCCCAACAGTAGCCCCTTCGCGGTGCTAGATCGTTTTTCGT
A01_122819403	TTAACTTTCAAAACTTAGTTGGACAAGAGCTAACAAAGGCTGAAAAAGAA[G\A]AGCTAAAAGAGTATGCCATATCTTGCGGATATCGGTCGGGGGCACTTCTC
A01_122819471	ATATCTTGCGGATATCGGTCGGGGGCACTTCTCTTCGGTGGTGTCGATGA[C\T]GAAAAGTTGGGCTGTGTCCGGGACCATACCGGAGCGAAGGTTATTGGTAC
A01_122819533	CTGTGTCCGGGACCATACCGGAGCGAAGGTTATTGGTACTCTATCAAAGA[G\A]TATTTGTTTCCCGAAGCTCGAAACGGACATTAGCCGCTACCGACGACAGC
A01_122819578	AAAGAGTATTTGTTTCCCGAAGCTCGAAACGGACATTAGCCGCTACCGAC[G\T]ACAGCACATCATCGATAGTTTATTCTATTCCAATTTCAAGGTAAACAACT
A01_122875283	TAATAGAAGTTCTATACAAAATAAATGTGGCAGAACCACCCGAATTATTC[C\T]AGCTTAAGTGCCTAAGTCACGCCTCAGGGGCCGTAACACACTTAAATCGG
A01_122876638	CATTACAATCCTACAAGCATTAAGTGTAGTAAAGTAGCATATAATAATAC[G\T]GTTATGCATATAGACCGGGGCTTGCCTTCAATTGCTGGGGCTGCGGGGTG
A01_122876654	GCATTAAGTGTAGTAAAGTAGCATATAATAATACGGTTATGCATATAGAC[C\T]GGGGCTTGCCTTCAATTGCTGGGGCTGCGGGGTGATCCTCAACAGCAGCC
A01_122876675	CATATAATAATACGGTTATGCATATAGACCGGGGCTTGCCTTCAATTGCT[G\A]GGGCTGCGGGGTGATCCTCAACAGCAGCCTCGGAAGCTTGCTCCTGGTCC
A01_122876682	TAATACGGTTATGCATATAGACCGGGGCTTGCCTTCAATTGCTGGGGCTG[C\A]GGGGTGATCCTCAACAGCAGCCTCGGAAGCTTGCTCCTGGTCCTCCTCTT
A01_122876853	GTAAGATATATGCATGATATGATATGTGCTTTAGAAATTACAACTTTTGA[C\A]GGTGTATGATCTACTTGAGTTAGACAAGGTTAAACCTTACTTATGTAAGA
A01_122893252	GTTGTTTATGCTAGTTGGATTGAGGAGTAGATCGGGCATATCTATTAGTC[G\A]CGATGATTATCTATCTATAGCTTACATGAAGTGAATATATAGTTGATGGC
A01_122893392	GATATGAGCTTGCTAATTATGCGAAAAATTTATGGGTAGATATATCTGCG[C\T]TATGTGGTCGAAGTAATAATATGAGGAATAGGTCTAGTGTCTCTAACGAC
A01_122893414	GAAAAATTTATGGGTAGATATATCTGCGCTATGTGGTCGAAGTAATAATA[T\C]GAGGAATAGGTCTAGTGTCTCTAACGACTAGTCGATAGGTCCTTTAAAAT
A01_122893417	AAATTTATGGGTAGATATATCTGCGCTATGTGGTCGAAGTAATAATATGA[G\A]GAATAGGTCTAGTGTCTCTAACGACTAGTCGATAGGTCCTTTAAAATTGA
A01_122893445	TGTGGTCGAAGTAATAATATGAGGAATAGGTCTAGTGTCTCTAACGACTA[G\A]TCGATAGGTCCTTTAAAATTGATTATGCCAATTTAATTAAGTGGTGGAAT
A01_122926826	TCACCAATGAAGGGTGTGACCTGTTTCGGTGTAAGAGGAAAGCTTGCACC[C\T]CGATACATTGGTTCGTTTCCTATTCTTGAACAATGTGGACCAGTGGCATA
A01_122926827	CACCAATGAAGGGTGTGACCTGTTTCGGTGTAAGAGGAAAGCTTGCACCC[C\T]GATACATTGGTTCGTTTCCTATTCTTGAACAATGTGGACCAGTGGCATAC
A01_122926878	GATACATTGGTTCGTTTCCTATTCTTGAACAATGTGGACCAGTGGCATAC[C\T]GACTCCAACTACCCAAAACATTGTTTGCAGTGCATAATGTGTTCCATGTA
A01_122947278	TGAATTATAAAATAGATAGGACATAATAGGTCAGAGGACACTTGCCTTCA[T\C]CAGGTTGTTGCTCAGGAAGATCTTCGGCAACACACTCAGGAACCATGGGC
A01_123323367	TTCACTAGACTTAAAAGTGTGTAAAAATAATTTAAAAAACACAAGGAAGG[T\G]GTTGCATGCACCGGGGCTTGTATGAATAACACTAGGTTAGTGTTTGTTAG
A01_123348475	TGACCGCGATCGATCCTATAGCATAGGATCGAATCGGACGACACAGAATA[T\C]CCAAATGAATTGCTACCCTACGTTGTAATCCGCGCCGTAGATTTTGAAGC
A01_123348497	ATAGGATCGAATCGGACGACACAGAATATCCAAATGAATTGCTACCCTAC[G\A]TTGTAATCCGCGCCGTAGATTTTGAAGCTAGCGTCCCAGCTCTTTTCTCC
A01_123488345	CAACAACAGGTTCAGCAGTCAAGCCTCTGTCCCTCAATGCACATATCTCT[A\G]CAAGTAACACCCTAGACTTAGCAAGCTCTGAATCTGTAGGGACCTCTGTC
A01_123488364	CAAGCCTCTGTCCCTCAATGCACATATCTCTACAAGTAACACCCTAGACT[T\C]AGCAAGCTCTGAATCTGTAGGGACCTCTGTCCAGCTAGGCGTTCGAACAT
A01_123492055	CATGACTGAGGGCTCAATCGACCTCTATAGGCGTGGGCATAGGCGTGGCA[C\T]GCCCCTAGTCGAGGTCGAGCACATGGCGACACTCATGTAGTCACTTTCAA
A01_123492102	GCACGCCCCTAGTCGAGGTCGAGCACATGGCGACACTCATGTAGTCACTT[T\A]CAAATGTTCATTGGCTCCATATCTTTGCGGATTTGTGCAAACATCCCATT
A01_123492122	GAGCACATGGCGACACTCATGTAGTCACTTTCAAATGTTCATTGGCTCCA[T\A]ATCTTTGCGGATTTGTGCAAACATCCCATTAAAGATTTCCTCTCCACTCT
A01_123501889	ATATAATCATGAACAAACATCAATGATATTGAAATTACATTTGTTCCTTC[G\A]GCTTGACAGAAGGTAAAAATCCGAGAGTGACGTGCGAGTGATTACAAGTC
A01_123501896	CATGAACAAACATCAATGATATTGAAATTACATTTGTTCCTTCGGCTTGA[C\T]AGAAGGTAAAAATCCGAGAGTGACGTGCGAGTGATTACAAGTCAGCGTGA
A01_123507109	TTCCTCTAGGTTGATTGAAGATTAACTTCATTATTCCTGTCATTATAATT[C\G]CATTTGCTCTCTCTACTAACCCATTTGATTCTGGATGCCTTACTGATGCA
A01_123507135	TTCATTATTCCTGTCATTATAATTCCATTTGCTCTCTCTACTAACCCATT[T\C]GATTCTGGATGCCTTACTGATGCAAAATGAATTTTTGTACCAATTCGGTC
A01_123568470	TGTTGGCTGACTCTGAGCTCGAACCACCTGTGATTGGGAGCACCAGCTTC[A\G]TGACCGAAGGTATGACAGCTTGGTTGTTGTACAAAGCCATCGTCACAATA
A01_123568483	TGAGCTCGAACCACCTGTGATTGGGAGCACCAGCTTCATGACCGAAGGTA[T\C]GACAGCTTGGTTGTTGTACAAAGCCATCGTCACAATAGTGGAAGTGAATT
A01_123568519	CATGACCGAAGGTATGACAGCTTGGTTGTTGTACAAAGCCATCGTCACAA[T\A,C]AGTGGAAGTGAATTCACCGGAGGTGGGCGCCAATGTTGATTACTTGTTCT
A01_123568537	AGCTTGGTTGTTGTACAAAGCCATCGTCACAATAGTGGAAGTGAATTCAC[C\T]GGAGGTGGGCGCCAATGTTGATTACTTGTTCTCAAATGCTATAGATCAAG
A01_123568574	GAAGTGAATTCACCGGAGGTGGGCGCCAATGTTGATTACTTGTTCTCAAA[T\C]GCTATAGATCAAGAACAGGGCAACATAGATGTTAATGATTAAAGATCTTC
A01_123568592	GTGGGCGCCAATGTTGATTACTTGTTCTCAAATGCTATAGATCAAGAACA[G\A]GGCAACATAGATGTTAATGATTAAAGATCTTCGTCCTTCGTAACATTATT
A01_123568600	CAATGTTGATTACTTGTTCTCAAATGCTATAGATCAAGAACAGGGCAACA[T\C]AGATGTTAATGATTAAAGATCTTCGTCCTTCGTAACATTATTTCCTTTTG
A01_123579448	ATTTTACACAGGCTGCGCCCTATGCCTATAAATAGATGAACAGTACCCCT[G\A]TACTGTTCACGCTAACTTGTATTCACTCGTGCGTCACGTTTGGACTTTTG
A01_123579462	GCGCCCTATGCCTATAAATAGATGAACAGTACCCCTGTACTGTTCACGCT[A\G]ACTTGTATTCACTCGTGCGTCACGTTTGGACTTTTGCCTTCTGTCAAGCC
A01_123579577	AATTCAATATTGTTCATGTTCATTCGTGATGATATAATAAAGACATATAA[A\G]TGATGTCATATGATTATTCATGTTATTTCTCATGTTTCATATGCTTCTTC
A01_123635161	TCAGGAAGGTCTCCAACAACACACTAAGGAACCTCGGACTGCTCGTTGTC[A\T]AAATAAAGCGAACTTGCACTCAATACATTTGGAAAGTACAAATGAATAGC
A01_123635208	GTCAAAATAAAGCGAACTTGCACTCAATACATTTGGAAAGTACAAATGAA[T\C]AGCACACCAAACATGTACAAACATAGGAATACATCTTAAAAGACACAATA
A01_123695471	TTCCAACATGTGCAAGCCTTCTATGCCATAGCCATCCAAGAGATGCTTTG[G\A]TAAAGAGGCAAGTACTTAGGTTAGCATCTTCAGAATAGAAATCCACTAAA
A01_123695594	CTTTGAATATGATTGACAATTATAGTAATCATCTGAGTAATTGTTGATGG[C\A]AATTGTAGCGACAAATACATTTTGTTACAAACTGGGCACACCAATGTGGA
A01_123695630	GTAATTGTTGATGGCAATTGTAGCGACAAATACATTTTGTTACAAACTGG[G\C]CACACCAATGTGGACCCTGCAACATGAACCAACAAGCCGATAGACTAAAG
A01_123695631	TAATTGTTGATGGCAATTGTAGCGACAAATACATTTTGTTACAAACTGGG[C\A]ACACCAATGTGGACCCTGCAACATGAACCAACAAGCCGATAGACTAAAGT
A01_123790253	GCAGATAAGTGATAAAAGTTTTTAAAACAGCAAGGAGGTGGCAAATGCAC[C\T]GGGGCTTGCCTAGGATAAATACTACGTTAGTGTTTGTTAGACGACGATCA
A01_123790311	GCCTAGGATAAATACTACGTTAGTGTTTGTTAGACGACGATCACTTGACG[A\G]TCATCTTCATCATGGCTCTTGATCCGATCATCCATCTTCAGGTTTATTCA
A01_123922840	GCAGACGATTCAAATTGAGTTTTAACCTTGCAAGGTAAACCTAAACGCAC[G\A]ATGTGGCGAGGCACTCCATCCCCGCACACATCAACCATCCCCATCGATTC
A01_123922842	AGACGATTCAAATTGAGTTTTAACCTTGCAAGGTAAACCTAAACGCACGA[T\C]GTGGCGAGGCACTCCATCCCCGCACACATCAACCATCCCCATCGATTCCC
A01_123922858	GTTTTAACCTTGCAAGGTAAACCTAAACGCACGATGTGGCGAGGCACTCC[A\G]TCCCCGCACACATCAACCATCCCCATCGATTCCCTGTCAATAGAAAGGGG
A01_123922899	AGGCACTCCATCCCCGCACACATCAACCATCCCCATCGATTCCCTGTCAA[T\C]AGAAAGGGGCTCACCGCCTTGGCATACAATGCCCCACTGACCCCGGCTAC
A01_123922951	GAAAGGGGCTCACCGCCTTGGCATACAATGCCCCACTGACCCCGGCTACC[G\A]CCGTGCAGTGACCGCACTTGTACCCACCATCCGCAATGGGAGACTACGTC
A01_123923024	CCCACCATCCGCAATGGGAGACTACGTCTCAGGTCGCGTGAGGAGGGCAA[T\A]CTGCGGGTAGGTTCACTCAGGTACTAGGCTTGCTGATTTACCATATTTCT
A01_123923076	TGCGGGTAGGTTCACTCAGGTACTAGGCTTGCTGATTTACCATATTTCTC[G\A]GCATGTGTTTAGTACGTTCAAACGCTTGACACACGGTACCACACATTAAT
A01_123958733	CAAAGTGCGGAGAAATGAAACGTAGATGATAAGCCTACACAAGCAGCTAA[C\A]TGGGGTTTGCCACTAAGATAATCTAAAACTCGTCGTATTCCTAGAACTCC
A01_123958855	GCATCACCTCCTGAGCACTGAGTACAATGGGGACAACCTGGGGTGGGGGT[T\G,A]GTGTGTAAAGCAAGGGTGAGTACACATACGTACTTAGCAAATGTCCCGTC
A01_123958907	TGTGTAAAGCAAGGGTGAGTACACATACGTACTTAGCAAATGTCCCGTCT[A\G]GCTAAAGTGGACTAGCTGTATGTGGGGTTGAAGTTAAGAAGTTGCTTTTA
A01_124027107	ACTCTCTTTACGCCTTTATTGCATTGTCTTTTGATATATTACACTTGTGA[T\C]GTCAATATATGTGTGGAAAATGGATCTTGTCACACATATGCTATGCATTC
A01_124027130	TTGTCTTTTGATATATTACACTTGTGATGTCAATATATGTGTGGAAAATG[G\A]ATCTTGTCACACATATGCTATGCATTCGGTTTTGCCCCCAGAACCGGGTG
A01_124027148	CACTTGTGATGTCAATATATGTGTGGAAAATGGATCTTGTCACACATATG[C\T]TATGCATTCGGTTTTGCCCCCAGAACCGGGTGTGACAGAAGTGGTATCAA
A01_124027274	ACTTGTTAGAAATGGAAAGCCTAGTTTGTTCAAAACTTGCTAATTTCATT[T\C]TTATAAAATTATTTTAATGGCCTTACCTCTTTAAAAATTCAACTGAGTTG
A01_124036022	CACGTTCGAGGACGACCCACAGGAAACCTTTGAGCAAGGCAAAAGGATTC[T\C]CCCTCTGCATATTCTATTTGGATATATTGCATAATTTGATGGGATTTGCC
A01_124066828	TTGTGCTACTTTCATCATATTCATACATATGCATCCTGCATCTCATTTAG[G\A]ACCGAGAGATGACGATCGTGCAAGTGATGTGGTGCCAACCACAAGATGCA
A01_124066852	ACATATGCATCCTGCATCTCATTTAGGACCGAGAGATGACGATCGTGCAA[G\T]TGATGTGGTGCCAACCACAAGATGCAGCTGATGGACTACCTGAAGAAGGA
A01_124066913	CCAACCACAAGATGCAGCTGATGGACTACCTGAAGAAGGATGAACATAAC[G\T,C]AGTGGATGCTCACCGAGCGAGTACCCTCTAGCAAACACTATCTTGTGTTG
A01_124066925	TGCAGCTGATGGACTACCTGAAGAAGGATGAACATAACGAGTGGATGCTC[A\G]CCGAGCGAGTACCCTCTAGCAAACACTATCTTGTGTTGGATTCCAGGCAA
A01_124147118	GTTTGTTTGTCAGGCATATGATTTTGTCAATTTACAGTTATAGTGTATCC[C\T]TGTCCATTGTATAACTTGTGTTTTTATCAAATTGTTTCTTCAATTGTGTC
A01_124147190	TTTTATCAAATTGTTTCTTCAATTGTGTCTATTGGGGGCATGCTTCGTCG[C\T]CGAAGATCCTGTAAGAAGAAACACCTTCGGCAGATCCTCTCAAAAGCAGT
A01_124147207	TTCAATTGTGTCTATTGGGGGCATGCTTCGTCGCCGAAGATCCTGTAAGA[A\T]GAAACACCTTCGGCAGATCCTCTCAAAAGCAGTGCCGAAGTTGTCATTCG
A01_124147227	GCATGCTTCGTCGCCGAAGATCCTGTAAGAAGAAACACCTTCGGCAGATC[C\A]TCTCAAAAGCAGTGCCGAAGTTGTCATTCGTAAAGCTTCAGCATAGTGGC
A01_124147255	GAAGAAACACCTTCGGCAGATCCTCTCAAAAGCAGTGCCGAAGTTGTCAT[T\C]CGTAAAGCTTCAGCATAGTGGCATGTCTCAAGACGAAGGACTGCACCGAC
A01_124165898	GGAAGTTAACTGTTTTGGTGTAGTGAATGTACAAACTGAACCCATCTCTA[G\T]TGCCAATGGGGAACTAGAATTTTGTCATGCCCTCGGATGGCTATTGAATT
A01_124184646	GTCTTCTTTTTTCTTTAGAATCCAAACCACCAGTTACATGACTTCGTCAA[C\T]GAGTTGTTCGCTTCTGGAGGTAGTTGTCACAACTCCAACGACCCCGATAT
A01_124287087	CAAACAAGGTGATAAATATTTTAAAACATCAAGGAGGTGGCAAATGCACC[G\A]GGGCTTGCCTGGGTAACACTAGGTTAGTGTTGTTAGACGACGACCAATTG
A01_124287314	GAGATACACGATGCACATGTATGAGCACGAGTATAAAGAGTATAAGATAG[A\C]TATCTACACCGAAGAGAATGAAACACTCATAACAAAACATTAAGCAAATA
A01_124289067	AAACCATATCGGCTAATGCACACATGATTTCGTCACCAAAACAGCGTGCT[G\A]AGGTATGAATGGAATCATAACCTCGCGCACGATTTTTCTCGGATAATACG
A01_124289180	TTTTGCCCCGAATTTTTTTGGTCGTCAAGTTCAAACTAATTTGCCTGGGA[T\C]AAATCACCCAGTGGGTCGAGCTTCCGAATTCGTATTCGCGTGAGCGATGA
A01_124356977	GTCTAATCTATTTCACTAGTACTAACTAATCTGCTAAATAACTCACTTTA[G\T]ATTGGATCATATTAGATTAGATGGGATCTAGATTAGATCGGTATCACCAG
A01_124357008	TGCTAAATAACTCACTTTAGATTGGATCATATTAGATTAGATGGGATCTA[G\T]ATTAGATCGGTATCACCAGATTAGACTAGCCAATATCTAATTACTTTGGA
A01_124357125	ACACTAGTGTGGGATAAATATGCTTATTGGGGGCAAGATGAATCCATATG[G\A]ATAAGGTAGAATCTTTTGGGGTCAGTTAGATTTATTAGGATAGGATAAAA
A01_124367936	GAAGGGACAGATTACCAACCTTGTCCGCTTTTCAGACCCCTGAGATGATC[C\T]TTCACCCCCATATCTTTTTGACTTTCCTTGTCCCGAATTTTTGGCTTCAA
A01_124368343	CTGAAAATTTTGCCCACCAAGTGCTGGCAGGACCTCTCAACTATTGAGCG[G\A]CGAATAGGGGCTTCTGTGTTCAGTACATCAGATCAACCCGAACTTTTGTT
A01_124368373	GACCTCTCAACTATTGAGCGGCGAATAGGGGCTTCTGTGTTCAGTACATC[A\G]GATCAACCCGAACTTTTGTTCCATCACCCGTACCCATTCATCTGCTTCCA
A01_124472185	TTTGTAGGCTTGTAATATGCACATAAGTGTAGGAGTTGTTTGAAACCCTA[G\A]TTGCATAAACTCAGGTTCCTTTTGAGATGGATACTAGTATGCTAGGTCGA
A01_124509055	CGCGACAGGGGCGAGAGAACCACTATCCAGATAGTGACGCGATGCGCGCT[C\T]AGCACGCAATTCCGCAACCTCCGCCTGAACCTTTCCCAACTCGTCAAGGG
A01_124523239	ATAGTGCTCTCTTCTAACACTATAGGGGTAGCCCATCTAGGTTAGAAATA[C\T]AGAGTAAGAAAGGAAGAATTGTAGACAAGACGAGTAATTTCGAGAAATGT
A01_124523294	TAAGAAAGGAAGAATTGTAGACAAGACGAGTAATTTCGAGAAATGTTACT[G\A]CGGGGGATTTATTAGCTAAGTAGATCAGTGTGTCACCTACTAAGGCTAAT
A01_124543222	CATCGCTGATTGGACGCCAGGGGATCAGGAAGAAGAAACAAATATAGACG[C\T]CGAAGCTTGGACAGTGTTCTGCGATGGTTCCTGGGGACCTTCTGTGCAGG
A01_124546178	GCCTGTTTACGATCTTTCCGTGCGTGCAACCAGCCTTCATAAAAGCTACA[G\A]CTGTGCCGTGAGAAGCTAGCAGGGCACAGAAGTCACCATGCCCAGCTATT
A01_124546181	TGTTTACGATCTTTCCGTGCGTGCAACCAGCCTTCATAAAAGCTACAGCT[G\A]TGCCGTGAGAAGCTAGCAGGGCACAGAAGTCACCATGCCCAGCTATTACT
A01_124546324	CTTGGCAGGTCTTCAACCAAAGGTTCAAATTTTTCAGAACTGGATCCCAC[T\A]TAGTTGAAGACCTGTTTCAGCCGTTGCACACACCGGTTGCCGAAGTTTAG
A01_124600573	AAAGATAGAATGACCTTTTAGTCCATAAGGGTCTGAGTCAACGTTGTAAA[C\A]TTTTATGAGGGGCATGATTGTAATTCCTCACAGGCTGTGTCCTGTGCCTA
A01_124603771	TCATAAGAAAATAATCCTAAGGAGAAAACACCCCTACCTTAGGAATGACT[A\C]TTCTTGTGCTAAGAAGAACCTAGGAAAAATACAAGTTCTGTTGTTTGATA
A01_124603803	CCTACCTTAGGAATGACTATTCTTGTGCTAAGAAGAACCTAGGAAAAATA[C\T]AAGTTCTGTTGTTTGATATTTTTCAAATACCAAGTTAGTTATAAGTGTCT
A01_124603833	AGAAGAACCTAGGAAAAATACAAGTTCTGTTGTTTGATATTTTTCAAATA[C\T]CAAGTTAGTTATAAGTGTCTTTTTGGCATTAAACTTTAGAAAATCATAAC
A01_124610563	ACCAAATGGATTTCTACCCAAATGCATGACCTTTTGCTAGCAAATGTGAA[C\G]TCTCAACCCTTGGCTTACCGATGGTATTGAGAGGATCTGCTCAATGTCAA
A01_124610655	CAATGTCAAAAGTAGTTCAACAAGTTGGTTTTGACTAACTTGTAACTGCC[A\C,T]AATAAACAAAGGTTGAGTTTAGAGATTGTTTTGTCGAATTGTCTAAACTC
A01_124663951	ATCTGAGAGCAAAAGACTTTAGCAGTCATCCTGCTGAAGCTTCCTCCGGC[G\A]TTCTTGAGCCCCTCGGGCATCCGAAGGTAGCAGTAGGTCCCGCTAGGGGT
A01_124663959	GCAAAAGACTTTAGCAGTCATCCTGCTGAAGCTTCCTCCGGCGTTCTTGA[G\A]CCCCTCGGGCATCCGAAGGTAGCAGTAGGTCCCGCTAGGGGTTATGAAGC
A01_124731294	GAGTCCACTGCCTGATGCGTCACAATACACATCAAAAGGCTTTTCTATAT[C\G]CGGTTGAGCCAATACCGGAGCAGTGGTCAATAACACCTTCAGCTGCTCGA
A01_124744833	TGGTATATCAGTCGTGCTCACGGTTAGGAGCAGCCTTGGGATCCTCTTTG[A\G]TTAGAAAAACTTTGATTACTTTTATGATGATGGTTAGCAATGATGGTTAT
A01_124744950	ATTTCCTCTTGGAGAGAGTGCTTCTGGGTAATAACTGGGCTTATTACTAA[A\T]ATTTGGCTCTACTTATAGTAATAAAAACTTGACCAACTAAAAGCAACTGC
A01_124747323	AACTAATATAACTAATTAATCCAATCCTTGAACCAATAGTAGGAACTAGC[G\A]AATCAGTGTACTATTACTAGTCGATACAAAATTCATGAGAACGACGACGA
A01_124747366	AACTAGCGAATCAGTGTACTATTACTAGTCGATACAAAATTCATGAGAAC[G\A]ACGACGATTCTGGTTCAGACCATCCATCAAGCACTTAGCGCGCGATGAAC
A01_124747377	CAGTGTACTATTACTAGTCGATACAAAATTCATGAGAACGACGACGATTC[T\C]GGTTCAGACCATCCATCAAGCACTTAGCGCGCGATGAACGTCCTTCTCGT
A01_124747410	GAGAACGACGACGATTCTGGTTCAGACCATCCATCAAGCACTTAGCGCGC[G\A]ATGAACGTCCTTCTCGTCGTCGCCCAACAGCTAGAATTCCACTTCTATCA
A01_124747426	CTGGTTCAGACCATCCATCAAGCACTTAGCGCGCGATGAACGTCCTTCTC[G\A]TCGTCGCCCAACAGCTAGAATTCCACTTCTATCATCAACCACACAATATC
A01_124747483	CCCAACAGCTAGAATTCCACTTCTATCATCAACCACACAATATCACAACA[A\G]CACAACAACACGACAACGGATCTAGCCATAATTACCAAGCGCACATATAC
A01_124815465	ACATCAAAACTCGGTTATTTCATCACCTACAACAACATGGGTTTGAAAAC[A\C]CTGAGTACAGAGTGTACTTTCTCAAGTCTTACCAGACAAAGGAAAAAGAC
A01_124815474	CTCGGTTATTTCATCACCTACAACAACATGGGTTTGAAAACACTGAGTAC[A\G]GAGTGTACTTTCTCAAGTCTTACCAGACAAAGGAAAAAGACTTCTCAAGG
A01_124815499	ACATGGGTTTGAAAACACTGAGTACAGAGTGTACTTTCTCAAGTCTTACC[A\C]GACAAAGGAAAAAGACTTCTCAAGGATATACTGGCTTTTGGGTGTCAAGG
A01_124815542	TCTTACCAGACAAAGGAAAAAGACTTCTCAAGGATATACTGGCTTTTGGG[T\A]GTCAAGGAAAAGCTCATCAAAATTCAAAGACTCTATTAGCAGAAAAGCTT
A01_124815550	GACAAAGGAAAAAGACTTCTCAAGGATATACTGGCTTTTGGGTGTCAAGG[A\T]AAAGCTCATCAAAATTCAAAGACTCTATTAGCAGAAAAGCTTACTATGAG
A01_124815577	ATACTGGCTTTTGGGTGTCAAGGAAAAGCTCATCAAAATTCAAAGACTCT[A\G]TTAGCAGAAAAGCTTACTATGAGTGGATCCTTAAAAATCCATTTTTATTA
A01_124815583	GCTTTTGGGTGTCAAGGAAAAGCTCATCAAAATTCAAAGACTCTATTAGC[A\G]GAAAAGCTTACTATGAGTGGATCCTTAAAAATCCATTTTTATTATCAGGT
A01_124819721	CTGCGGAGCTTAACGAATTCTGTATTGACTATGTACATAGATCCTCAATT[C\T]AGTCCCAGGCGTTAGCAGACTTCATTGCTGATTGGACGTCAGGGGCTTAG
A01_124819730	TTAACGAATTCTGTATTGACTATGTACATAGATCCTCAATTCAGTCCCAG[G\T]CGTTAGCAGACTTCATTGCTGATTGGACGTCAGGGGCTTAGAAAGAAGAA
A01_124819772	AGTCCCAGGCGTTAGCAGACTTCATTGCTGATTGGACGTCAGGGGCTTAG[A\G]AAGAAGAAACAAATAAAGACGCCGAAGCTTGGACAGTGTTCTGCGATGGT
A01_124848468	GTGAAGGAACATCTTCCACTGCTGAGGCAAGACAAATCGATTTGCCAAAA[G\C]TGCCTATAGCTGAGCCAGTCGAAACGCCAAAAAATGCTGCCGAAGCCAAA
A01_124848475	AACATCTTCCACTGCTGAGGCAAGACAAATCGATTTGCCAAAAGTGCCTA[T\C]AGCTGAGCCAGTCGAAACGCCAAAAAATGCTGCCGAAGCCAAAGAAAAGG
A01_124848484	CACTGCTGAGGCAAGACAAATCGATTTGCCAAAAGTGCCTATAGCTGAGC[C\A]AGTCGAAACGCCAAAAAATGCTGCCGAAGCCAAAGAAAAGGCGGTCAAAA
A01_124848496	AAGACAAATCGATTTGCCAAAAGTGCCTATAGCTGAGCCAGTCGAAACGC[C\T]AAAAAATGCTGCCGAAGCCAAAGAAAAGGCGGTCAAAAAACTAGAGCTAG
A01_124848502	AATCGATTTGCCAAAAGTGCCTATAGCTGAGCCAGTCGAAACGCCAAAAA[A\T]TGCTGCCGAAGCCAAAGAAAAGGCGGTCAAAAAACTAGAGCTAGAAGAAA
A01_124869126	GTCACAATCAAGAACAAGTACCCTCTTCCCCGGATTGATATCTTATTCGA[C\T]CAGCTTACCGGAGCTTGGGTATTTTCCAAGATTGACCTCAGGTCGGGCTA
A01_124869136	AGAACAAGTACCCTCTTCCCCGGATTGATATCTTATTCGACCAGCTTACC[G\A]GAGCTTGGGTATTTTCCAAGATTGACCTCAGGTCGGGCTATCATCAGATC
A01_124869335	CCACTTCACATATCTAATGAACTTGATATTTATGCCCGAGTTGGATAAAT[C\T]CGTGTTGGTCTTCATTGATGGTATCTTGATTAATTCCAAGAATGAAGAGG
A01_124869340	TCACATATCTAATGAACTTGATATTTATGCCCGAGTTGGATAAATCCGTG[T\G]TGGTCTTCATTGATGGTATCTTGATTAATTCCAAGAATGAAGAGGAGCAT
A01_124869584	GGTCAAGGATATTCTAGAGTGGAAGCCGCCAACCACTGTACATCAAGTTC[G\A]AAGTTTCCTTGGACTGGCTGGCTATTACCACAGATTTATCCCGAATTTGT
A01_124869614	AACCACTGTACATCAAGTTCGAAGTTTCCTTGGACTGGCTGGCTATTACC[A\G]CAGATTTATCCCGAATTTGTCCAAAATTGTGAAACCAATCACAAATCTCT
A01_124869617	CACTGTACATCAAGTTCGAAGTTTCCTTGGACTGGCTGGCTATTACCACA[G\A]ATTTATCCCGAATTTGTCCAAAATTGTGAAACCAATCACAAATCTCTTGA
A01_125022351	AACTTTTGTTATTTTGTCCCAGGATTATTCTAATTATTCTAGACCAAAAA[T\A]TTATAGGACAGGCTACAGTGACCAATAGTAACCCACTGCAAATTTTATAG
A01_125024282	TTAGGCACTTAAGTTGGAATCATTCGGGCGGTTCCGCTACAGCTGGTATC[G\A]GAGCTCGTACCACCACAGAGGAATCAATAAACTATAAATACCATCCTTTT
A01_125040465	ATTGAGCCAATATAAATATTTACAAGATATGCATGGATTGTTTCTTTCTT[A\G]TATAACATTTTGGACCACGCTTGCACCACATGTTTTGTTTTTGCAAATCT
A01_125081318	CATCAATCACACTTCAATTCCAGCCCTCAGAGAAACATTTCCTAGCCCTC[C\G]TTTCTATTTATATAATTTCCATTCACGTTTCTACATTCCTGATAAGAAGT
A01_125556843	TACAAGCATTAAGTGTAGTAAAGTGGCATATAATAATATGGTTATGCATA[T\A]AAACCGGGGCTTGCCTTCAATAGCTGGGGCTGCGGGGAGATCCTCGATAG
A01_125649390	AAGTTTCAACATAATCAATACTTCACTTATCATTTTTGCAATTTTAGGTC[G\A]AAACTAGTCTATTTTATGAATTTAATTATATTTTGATGATTTTATGTAGA
A01_126050271	TAGGTCGGTTCCCTCATCTTTGCTATCATACCAAGCCGAAGCTCCTTTAG[C\A]CATAGTTTCGGCGTTTTATCCATGTCACCTTCGGGTTGTATCTTCATATT
A01_126079459	GTCTTTGATATTGATTCAAGAAAGCCAAGATTCTTCTCCTCAAGAAGGCT[C\T]AGCTTCGTCTCAGCAACAGCTTTTTATCTTCAGACATCTTCGGAAATGCT
A01_126180524	TGCCGAAATGAAGCTGAGTCTTTCTGAAGAGATGCATCTAGGTTTTCTTC[G\A]ATCTATGTCGAAGACTAATATAGAGAAGATCACTAAAGAAATTTTGGAAG
A01_126366905	AATGTGGACATTATTCTAGGAGCAAATTGGATGACCTTGCACCAAGTTGT[G\T]CTTGATGTAGCCAGTCGTACCGTGGAAGTTAATTCTCCTTTCTGCGGGAA
A01_126424595	CAATTGCTCGCAAAATCTGGCTTTAAATTGGGCTCGTTGGTCAGAGACAA[T\A]TGTCTGGGGTAATCTGTGCAAACACACAATTCGGTCAATATACAATTTTG
A01_126678559	GCTTCGTGTAATTTGTGACATATGTACAGTTGTTTGTAAGAATGGAATAG[A\C]CCCATACCACCCCCTGCGTTGTACAAGAAATAAGGAAATAAAAATATGAC
A01_127234038	GACCATAGGTCTAGTAGTTTGGGAGTTATGATTTTCTCAATTCCAGTCTT[G\A]GAATCTGTGCAGATTCTGTACAGATTTCGAAACTGACCTTGTTTGCCCAA
A01_127317817	CTGATTTTTGAACTGGTAGGGACATTTCTGTAAAACCAACAGCGCGGGCG[C\G]GCGCGAGCAGGGGCATTTTGCCTATCGTGGGTCGTCTCGGACTAAATTCA
A01_127371908	AGGCTAGAAAAAATAATTGCATTCACTGTTCATTACTTTCTAATACCTTT[C\T]TGATTTTCCTAAGTTTTGGGAAAAATGGCTTTTAATAGATAATCCTACTT
A01_127459738	ATTTTTAAGCTTCAGATTTGAGAGCACTTTCTCAGCGTTTGCGAAGATGT[C\T]TGAAGATAAGAAAGCTATTGCTGAATCGAAGCTGAGCCTTTCTGAGGAGA
A01_127836162	GCGCGTAGCGGTCCCACCTTGCAGCGGGTGCAAGCAGCTGTTCGCCTGGT[G\A]TAAAAATCCTGGCGATTCACCTTCTTACCTGCATCACTATATAAACAGAC
A01_127836170	CGGTCCCACCTTGCAGCGGGTGCAAGCAGCTGTTCGCCTGGTGTAAAAAT[C\G]CTGGCGATTCACCTTCTTACCTGCATCACTATATAAACAGACGGATAGGT
A01_127836210	GTGTAAAAATCCTGGCGATTCACCTTCTTACCTGCATCACTATATAAACA[G\A]ACGGATAGGTGTGAAGTTACCACAGCATTCATTGCTATTTGCACTGTTTT
A01_127838687	CGAGCTTCAGACAACTGAAGGCTTATTGGCAGAAGCCAAAGCTAAAATAG[C\T]AGAATTGAATACGAAGCTTCTCTGCCAATCTGAACAGTTTGAACAAGAAA
A01_128239096	ACCAGCTTCGTGACCGAAGGTGCTACAACTTGGTCGTTGTACAAAGCCAT[T\G]GTTACAATAGTGGAAGTGAGTTCACCGGAGGTGGGCGCCAATGTTGGTCA
A01_128239133	TGTACAAAGCCATTGTTACAATAGTGGAAGTGAGTTCACCGGAGGTGGGC[G\A]CCAATGTTGGTCACTTGTTTTCAAATGCTATAAGTTAAGAACAAGGCAAC
A01_128317829	ACTTTAAGCTTTATTGTCTTTAATTGCTTATATTTGGTGCTCAAGTTGTA[C\T]AACTCATCCCTGGAACTCACAAGTCCCTATGCAAATGATGCACATGTTTA
A01_128354197	GGTAAGACAGGAATAATTGTAGACAAGGCGAGTAATTACGAGGAATGTTA[C\T]TGCGGGGGATTTATTAGCTAAGTAGATTAGTGTGTTATCCACTAAAGATA
A01_128388453	TCTGTTTTTGACATTTTTCAAATAACAAGTTAGTCGTAAGTGTCTTTTTA[G\T]AATTAAACTTTAGAAAAGCATAACTAAATAACCACTAAGTAACCTTCTGT
A01_128684235	ACATTGGTACGTTCGGCTTGGCAGAAGGTGAGGGTGCGAGAATGACGCAA[G\A]AGTGGTTACAATCTAGCGTGAACAGTACGATGTTAATGTTCATCTATTTA
A01_128947293	TGGCAAAATAACAATGCCAGTTACCTTCGGTTATGTCCATAACACAAGAA[C\A]TGAACAAGTTGTCTTTGACATTGTTGACATGGACTATCCATACAACACAA
A01_129178951	TTTGATTGGATTGGATCTTAGTGGTCGTCATTTTACCTGGTCTAATAATC[G\A]TAATCCTCCTACTTTTGAGAAGTTAGACAGGTTTCTTGTTAGTCCTGATT
A01_129447350	AAACACAGAAGGTATGCCACACCAACACCGCCAGCAAGGTAATAACAATC[G\A]TGCTCCTGACGACCCTTATTCTAAGATTAAATTTTCTATACCATCTTTTT
A01_129460196	GACTCCAAAGATCGATCGTGGCGACCAAGTCACACAGTCTTCGGAAAATC[G\A]AGCATTAAACAGAGTCATCTTGATAACATGAGGGGAAGATATTTTCGAGA
A01_129487250	GGGAAGCCAAGGACTTAACAAGCCATAAGGCTCCCATCTCCGCAATGGTG[A\G]AAGGGAAAGCCCCTATGGCTAGTAGTGCTAAAAGGAACCGTGCTTTTATG
A01_129708861	TGTTGCAGCGTCCCTATTTCAGTATGTCATTCCACGTCGTTATCGTTTCT[G\A]TCGTGAGCTCGTCAGTCATCAACAAACAACCGTGGTCGTGTTCGTCAAGC
A01_129716476	TTCAGAGAGGAGACGTTATTTTCAGCATGCATGCATTATAAAAACTAAAA[G\T]AGATTAGACACTAAATAAGTAAAAAATTGAGCTAACCCGCTTCCTTTCAA
A01_129815730	GATCCGCCTCGACGCCTTTCTTCTTTACCTGAGAATAGATTGCACCAAAG[G\A]CAAACAGGTGTTTTGTGAAAGTAAGGGTGAGTACACATCAACGTACTCAG
A01_129877370	CCTACCCCCCTTAACAGAAATCTCGTCCTCGAGATTTGTAAGAAAAGGGT[G\T]TATACTCCTATTGTTTCAACACATATGCACAAACGAAATCTCATCATGAT
A01_129883694	TGTTTTTGGGTAAAGAAGGGTAAGTTCCTTGGCTGTCTAGTATCAACGAA[G\A]CGAATTGAAGCCAACCCAAGCAAGATTGAAGCTATCCTTCGGATGGAACC
A01_129964377	AACAACGTTGCTGCTGTTTGGCATGTGGTTCAGGGTGGGAGTCATTCCAT[C\A]GGGTCTTGGTTTCAAGTGTAGCAACGATTTGTTGATTGTTGGCAAATGTT
A01_130109831	TCACTCGACTTCTACCGAGATCCTAATTTAGCAAGCAGCTACTCGACCTA[C\T]ATACTAGTAGCCATCTCAAAAAGGAATCCCACTACAAGAAACTGATAAAT
A01_130344085	ACTAACGAGATTCTTCTTGATAGAGGGCACATGCTGCAGGCTCTTCAATG[G\C]CACCGTCTTTCCCAAAGTAAACTTCAGAATGACCGTACCAACACCAAGAA
A01_130488317	GATTGATTGAAATAGTATAGATGGGCATCTTAGCATGTACCACCATAAGA[T\G]AATGAATTAGCTTTAGTAGGTGACACACTTAGCTAATAAATCCCCCAAAG
A01_130613206	GCATACCGACTCCAACTACCCGAAACATTGTCTGTGGTGCACAATCTGTT[C\T]CATGTATCCCAATTAAAGAAGTGCCTTCGGGTTCTAGATCGAAGCATTGA
A01_130660738	CGTCGTCGTCCACAAGAGAGTGAGCTGGGGCTAGAGTTGGTGGTGGGGGA[C\T]GAGCCTCCAGTACGTCCATGCGCGTAACAAGTTTAGCAACTCGTCGATCA
A01_130704293	GAGCAAAATCCCTGTTTTGGAAAATAAGTGGTTCTCAAACTAGAAACAAA[G\T]GAAAAGGATAAGTGCAGAGACTCAATGGAAGCTGTTCTAACGAATCAAAG
A01_130727019	CTGCAGCTTCCGCTTCGACTTGGTCAACCTGTATGTAAGTATTATAAGCT[G\A]AATTCAAAAGTCAAAGGAAAAGGTAATCATAAGGTATAATATTGTTACCA
A01_130921954	ACCCTGGCGGTCGAGCCACACTATCTTCGGAAAGTCATCCATCAAACAAA[G\A]TCACATTGATGCGATGAAAGGAAGATATTTTTGTGATATGTCCATTGTGA
A01_131337992	GAGCGCAGAGTAAGTTCCGAAGCTACAAAAGTCGTTCCTAAGGGAGCACA[G\T]AGTAAGTTTTGAAGCTACAAAAGTAGTTCCTAAGAGAGCGCAGAGTAAGT
A01_131425302	GATCCAAGTGCAAAAACCAAGGAGTTAGGGTACATCAAATCATATGGTTC[A\C]CATATTAGAGGATTTGCAACTTAAACCATGTGATTTGGGCTTATTTGCAT
A01_131502949	CGCAAGCGCGGGAGCGCGCGCGGGCGCGTTCTGCCTGTATTGGGCTGACT[C\A]TGGCTAAATTATGCCCATCACTATTGACGCTTTTCCTTTTTCTTTTTCTA
A01_131594087	GCAGATCTAATCTCGGTCGTTGGTTTTTGATCTAACGGTTGAGCAGACCC[C\T]GTACCCTTTCGTGCGGTGATTTTGTTAAAGAGACCCTTGGTTTAGTTGGA
A01_131808274	GCACTACAACTCTTATCTAGGGGTGGGTTCTGTCCTAAGAGTCATTTTTG[C\T]TAGTATCTATAGGTAATAACATGCTTCTGTGCAAAAAATCACAGAGGGCT
A01_131932979	TTAAGTACTTAAGAATGCCTTTTACCGCTGTCCAGTGATCCTCACCTGGA[T\C]CAGCCTGGTATCTACTCGTAGCACTTATAGCGTATGAAACATCTGGGCGT
A01_131933128	ACCTTACTCATGCGCTCCCGCTCATTAGCCATTACAGGACATTGCATCTA[G\C]CTAAAGTGTTTACCATGTGACATAGGTATGAACCCTTTCTTGGACTGTTC
A01_131933175	CTAGCTAAAGTGTTTACCATGTGACATAGGTATGAACCCTTTCTTGGACT[G\A]TTCCATGTTGAACCGTTTCAAAACCTTGTCAATGTACGTATCTTGACTTA
A01_132201678	TGCAAGGTGGGACCGCTACGCGCTGGGAAACTGAATCGTTTCTCGACAAC[G\A]AGCTCAGGGAAGGTGTTTTTTGGACCTTCGGCTCCCTGAAGCTTAAGAGA
A01_132311272	CAGACTTGGACAGAATTCAACTACTCAATTCAAAAATCCATAATTGGAGT[C\T]TCAGCCATCCAATTCAGGTGCTCCCAAACTTTTTAGAAAGCTAGTAGAAT
A01_132389809	ACCTGGCGCTGGATCTCCTTCGTCTCATCTGGATTTGTACGGTACGGGGC[G\A]CGGTTCAGAAGAGCAGCGCCGAGGATGAGATCGATCTGATGCTCAATGCC
A01_132797902	ATGATCGCTTTGAGTAGACAACGAGCAGCCCGTGCTTCCTGAGTGTGTTG[C\T]CGAAGATCTTCCTGAGCAACAAACTAGTGAAGGCAAGTGTCCTCTGACTT
A01_132864259	CAAAATCGGAGGAGGGAAAAGTGATTACTAATCATGAGGATATGCATGAT[G\A]TGTTAGATGGGTTCTTTTCCAGTCTTTTGGATGCTGATTTTCAGAGACAA
A01_133224988	CAAAGATGATGATTTCTAAGAAGCGAAAGCTTAGCCTATTGCCTTCTTCT[G\A]AGCCGAAAGCATGAGAAGAAGCTCCTTCGACGCCCTCTGCTGCCGATGTG
A01_133363998	GCGCACTGGAAACGATCTTCGTGATCAGGCTGATCTCGCATCAGCAAGGT[C\T]GGTAACCATTGGGAGTTGGTTCAACGATTGCATTGGCGCTTTGGGTTCGC
A01_133364091	GGGTTCGCTCGTCGTAGTCGGATCGTGAAGCTCTACTCACCGAAAGATCG[G\T]GCACTCCAGCTCTATCAATAGTCTTGTTACAATAAAAGTACAGTGTCCAT
A01_133471558	TTCCCCAGGAACCGTCGCAGAACATTGTCTAAGCTTCGGCATCTTTATTT[G\T]CTTCTTCTTCCTAAGCCCCTGGCGTCCAATCAGCAATGAAGTCTGCTAAC
A01_133555405	GAAGAAACCAAGAACAGCATAAGAGCCAAAGTTGATGATTTCTAAGAAGC[G\A]AAAGCTTAGCCTATTGCCTTCTTCTGAGCCGAAAGCATGAGAAGAAGCTC
A01_133568448	AAAAGGAAATGCATTTCTTTTGCACTAACAGAGGGTCTAATAAAATTTTC[C\T]AGTGAACTATACTGAATAAGTGAGCTAGTAAAAATGTGGTTGCCCTAGGT
A01_133587557	TCAATCTGATGCTCAATGCCACGGAGGGGAGGAAGACCCGGTGGTAAGTC[C\T]GTAGGAAAAACATCAGCATACTCCTGCAAAAGGTTAACAACAGCAGGGGG
A01_133592012	TGATATTAAGGTTGCTCGCATCTTTTTCTTGTTCGTTCTTCGATTGCGCA[C\A]TAGAAACGATCTTCGTGATCAGGCTGATCTCGCATCAGCAAGGTCGGTAA
A01_133731728	AAGAGTGCTCAAGGAATGCTTGGTGTTCTCCTCCATGCGCCTAGGGGTCC[C\A]TTTTATACCCCTAAGGCAGCTAGGAGCCGTTGAGAGCAATCTGGGAAGGC
A01_133731782	TATACCCCTAAGGCAGCTAGGAGCCGTTGAGAGCAATCTGGGAAGGCAAT[T\G]CTTGCCTTCTGTCGCGTGGCGCACCGGACAGTCCGGTGCACACCGGACAC
A01_133908849	TTTTGCATTAAGATCTTGTTTTTCTTGTTCGAACTGCTCAGACTGGTGGA[G\A]AAGCTTCGTGTTCAGTTCTGTTATTTTTGCTTCAGCTTCCGCCAATAGTC
A01_134121372	CGTATTCTGATAATGTTTTGGTCTGATTCGTTTATATCTCACCAAAATTC[T\C]AATCCTAATACCAGTATTCTTTAAGAAAGAAAGAAGAAAAGATTAAAATG
A01_134121373	GTATTCTGATAATGTTTTGGTCTGATTCGTTTATATCTCACCAAAATTCT[A\T]ATCCTAATACCAGTATTCTTTAAGAAAGAAAGAAGAAAAGATTAAAATGG
A01_134383544	CGAGCAAGGGCTAAGAGACTCACGAATGTAACCCTTATCAAGCAGCGTCT[G\A]CACCTGGCGCTGGATCTCCTTCGTCTCATCTGGATTTGTACGGTACGGGG
A01_134495984	CATTTGCTTTTGACGTCACGCTTGTACTTTTGCTGTCCTTCAAGCCAAAG[G\C]TACATTTGTAATCTGCGATCATTTTTATTTTTCTATGTCAATAAAATAGA
A01_134531768	CTCCGAAGTACCAAGTGTCCTGGCTTAATATTTTTTAGCCGAACCTTTCT[G\A]TCACGCTATTTTATTGTTTCGGCTTGATATTTGTTGATATTCTCTACAGC
A01_134531904	CAGAATAATCAGCTTCGTCTTCTGCCGAAGCCATTGTTCTTATTGATCCC[G\A]CTTTAGCTTCTTCTGGGGTTATTGCTTCGTCACCAAACAACAATTTGAAT
A01_134961470	GGACAGACAAAGAAACAAGTCCCAGTTTACTTTGTCTCAGAAGTCATGAG[C\T]CGTCAAAGAGAAATTACACATAATTGGAGAAGGTACTATATGCCATGTTA
A01_135255710	TTGCCCTAACCTATCCATCTCTTATATTCTACATAATAAGTAGCTGGATA[C\T]TGAGAGCACCTAGAGGGGGGTGAATAGGTGATCCTGTAAAAACTTAACAC
A01_135276704	TGATAATAAACCATAGCTCTTCAGCGTGGTAATCTTGCTAAAGAGACCCT[G\A]CCTTATTTCAAAAACAACCTGCCATCCTTTTCTATAGAATATAGGTTAAG
A01_135397738	CTAGTGAACTATACTGAATAAGAAAGCTAACAAAAATGTGGGTGCTCCCT[G\A]ATTCATTATTTAAACCACCTTTTATATTTTCTTCAACTTTAAACAAAAAA
A01_135627195	CGTAAATAAAACAAAACCATAATTTTTCTAAAGCGAACAACCTGGCTGAA[A\C]CCCGAGTGGAGTTGTGCATGCATGCATGTTGGTTTGGCTTCCTGTCGAGA
A01_135635450	AACAAAACCATAATTTTTCTAAAGCGAACAACCTGGCTGAAACCCGAGTG[G\A]AGTTGTGCATGCATGCATGTTGGTTTGGCTTCCTGTCGAGAAACGACGTG
A01_135672732	AGAATAAAGGAGCAATCAAATGCTATCGAGAAAAAGAACTTTGAGCTCCA[G\A]GCAACCGAAGGTTTATTGGCGGAAGCTGAAGCAAAAATAACAGAACTGAA
A01_135834924	AACTATCCATACATATTATCAAGCAATTTAGTCAACTAACATCTTTTGTA[A\T]GTAACCTCATTTCCACTTATTACTCAATGCAGTACAATGGATCAAGTAGT
A01_135835352	AATGCTTGACACAAGTATCCGCACGTTAATCCTTATTCCAATTTCGTCTC[G\A]TAGACAACGCATCCCCATGGATCCGTGTCCATAGACCATCATCATTTCGT
A01_135835401	CGTAGACAACGCATCCCCATGGATCCGTGTCCATAGACCATCATCATTTC[G\A]TTATCAAAATGGATACAACCAATTCCTGACCTCGCGCGAGTTCTAGAAAA
A01_135863120	GGAATTGCAGTTTTTCTCTTCTTCGAGGTCGCCACCTTCGGCTCAGGGCT[G\C]GATTTTCTCTTTTTCAAAGTTTTTTCGTCTTCTTTTACCATCCTAGCAGC
A01_135916105	CGAAGAGCGCACCGTGAACAGAATGATCGCATTCCTCCACCACCGCCGCA[G\T]CCTCCTATCATGCAGGAGCTGATGGCTCAGCAGAATGAGATCCTACGACA
A01_136299054	ACTAGTAATAAGCCACTGTAATGTTTACAGAATTTCTGGAAATTTATGAA[G\C]ATAACTTGTAGTTCAAACCCACTCTAAAAACATAAAGGAAATCAAGGGAA
A01_136331050	ACGGTCGATCTTCGGAGTCTTCACCCCCACTTTCTACATCATAACTGTCA[C\G]TGTCACCAGTATCTTCAGATAAACCCTCCAAGGTCTCCCTAGTAATCTTC
A01_136548111	GTCAAGTTTGGCTAGTTTTATAAATTTCTAAAACTTCTGCAAACATTACA[G\A]TAGCTTCTCATTGGTGTATAACTCTTAATATCAAAATTTGGGGCTTAAAA
A01_136593574	CCAGACAGCCAAGAAACTTGCCCTTCTTTACTTCGAAAACACACTTTTCT[A\G]GATTTAACTTGAGACAGCTTGCCTGAAACTGGCAAACGTCTCTTGCAAAT
A01_136631137	GAATGTAACCCTTATCAAGCAGCGTCTGCACCTGGCGCTGGATCTCCTTC[G\T]TCTCCTCTGGATTTGTACGGTATGGGGCGCGGTTCGGAAGAGAAGCGCCG
A01_136678366	TTGGACAGTGTTCTGCGACAGTTCCTGGGGAACCTTCGGTGCTGGTGCAG[C\A]TGCTGTCCTAGTTGCACCTTCCAAAGTCAGAACATGCTACGCAGCAAGGC
A01_136681510	AAATCTTTATTCTCTTGCTCAAAGCATTTTGACTTTAGGGAAAGTTCACT[G\A]TTCAATCTGGCGATCTCGGCTTGAGCTTCTGCCAATGAACCTTCCATCGT
A01_136742524	GTTGGGGGCATACTTCTTCACCGAAGGTCCTCCAAGCAAAAACACCTTCG[G\A]CAGTATGATATGCGAAATGACATAGCATGAAGGCAGAAGCTGAAGCTACA
A01_136897717	GTTGGGAGCTCCGGAGAGGGATTAATTGCTCACTGGAGAATCCTTCCCCG[C\T]CGTGGAACACCCTCTCCGTGGTCGGGCGTCACCGTGCCTCGGTCGACTGA
A01_136916589	TGAAGTTAGAATAGAATAAACTACCGACGATATGCTGTCATCGGTAGCGG[C\T]TGATATCGGTCTCAAGCTTCGGGAAACCAATACTCTTCGACAGAGTACCG
A01_137036890	GAAGGTGAAACAGGATCAAGATAAGTATAGAAAGAATCAGAGTAGGGTAA[G\A]TATAGAAGGAATCAGAATAAGGTAAGTAGGTAAGGGTTTTGTCCAATTCT
A01_137259032	GTTGGTTCCCCTCATATCCACTCTCGTATAAATCTCTGACCTGATAATCT[C\T]CGTATTAATCATAAAATAATTCTCTGAGTTGAAGAAAGTTCTTATGTGAA
A01_137610062	AGTTTTAAACAAAAGTTCTTATGGAGGAACCCTTCCTCCCGCAACTTTAC[T\A]CTTGGTTTTCTTCTTTTGTGACCACCTTGGAACAGAAACAACAAAAGTTT
A01_137751251	CCATCATCATTCTGATATAAAAATGGATACAATCAATTTTCTGACCTCAC[G\A]CGAGTGCTAGAAAAATCACTCGACTTCTACCGAGATCCCTAATTAGTAAA
A01_137762328	CTTACCCCAAGGCTTCGTCTCATATAAAAGTTCGTGCATACTGCAGAAAC[C\A]TTTTGCACTTGGTTCCAAACCTTGACTCCTCACAGCCCATACGGAGATTC
A01_137958589	AGCGACGGGAGCTACGAGCAGCAGACCTCGACGAACCTCCCCTTTGAACC[G\A]TCACCTGGCTCGAGTCGATGACGTTATCGAACATCGAGTACCTTCAAACA
A01_138016691	AATCATTATAACGAGGTCGGGGTTGCATGAACGGGGCTGAGGTGGGCAGA[C\A,T]GGCGGAGGGGGACCCTCGGGTGAACCCAGGGCTGCTCTGGCGAGCAATAC
A01_138016731	GGTGGGCAGACGGCGGAGGGGGACCCTCGGGTGAACCCAGGGCTGCTCTG[G\A]CGAGCAATACCCGCCGCGATGGGGGTTAATTTGGCGCTCTACGGACAACA
A01_138123747	GGTTGATCAAATTGTGGGTGATATTAGTAAGGGTGTTCAAACTCGCTCTC[G\A]CATAGCTTCGTTTTGTGAACATTTCTCTTTTGTATCTTGTATGGAACCTA
A01_138286144	GGAGGCACCGCGATCACAAAAGAAAGTTCAAAGACTTACCGGATGTATGG[C\T]AGCCCTGAGCAGATTCATATCCAGGCTAGGAGAAAAAGGCTTACCATTTT
A01_138473123	TCAGCTTCATTTCGGCAGCAACCTTCTTCTCCTCAGGCATCCCTTCGGAA[T\G]TCTTGCCTCTCGCTTCCGAAGCTTAAAACTAGGGTGGCAACCAAATATTT
A01_138578716	AGTTCATCAAACATACAGCACGAAGAAATCACTGCGTGCAGTCCAAAACA[G\A]CGACTAACAAATTTCAGCTCCTATTTACTTCATGAATTAGTCGTGTCCTA
A01_138579463	AGTGTCACTATAAACACCTTACACATAATTGCATTAGGAAACTATTTGTG[C\T]ACTCGAAAACATCCATTCAAAGTCCTAAACACGATCATACACTATATGTG
A01_138951605	TTCCCAGGTACTTCACCAACGTGGTCTTCAAGTGACTCATAACCTCGTTG[C\T]TATTCGTAGCAATACATACAAATAGACAAGAAGTACATAAAATAACATTA
A01_138999908	AAGAGAAAAAAGAGTAACGCCCGAATTTGGTGAAAGAAAAGAAGAAAAAA[T\C]TCTACCCCCAAATTCAGGGCGTTACACTGATGTACGGGACCAGTGGTCAG
A01_139009319	TCAAATACTTTACATGCAGTAACAAAAAATAATTGACATGCTAGAGATAA[A\G]AAAAACTGTAACTAAATATGTTGTTCCAAGTGCTCAACTGGACGTGTTTC
A01_139056296	ATCTCGGGACGAGATTCTTTTCAGGGGGGAAGGCTGTGACACCCAGGTGT[C\T]AGTTTCGTGTTATGACGGGAGATTAATCCTAATCTCGGATGCTCAGTGAA
A01_139308699	GATGACTTTCTTTAATACTGGATTTACCAAAAACCGCATGGCTTGGTCGC[C\G]AAGGTCGATCTTCTGAGTCTTCACCACCACTATCCACATCATAACCATCA
A01_139491525	ATTGATATCACTGTTGTTATAATTTTAAAGTTATGAAATTATCAAGCAGC[A\G]TCGCTGCAATTTGGTGCAGATGGGGAGAGTTGTCGCTCGCGATGGGTTGG
A01_139511595	TTTATTAGCGTTTGCTATGTGAATTTATGCACTAAGGTGTGTGTCAAAAA[C\T]AGGTGGTGGACTTCCGGATCGTACTTAGTACCATTCCAAATTCCCGGTGA
A01_139511663	ATCGTACTTAGTACCATTCCAAATTCCCGGTGAAGGCAAGTAAATACAGT[T\G]GTGGTTGCTACTGTTTGGTTTGCATCCTATTCCCTATCATTGAGTATGCA
A01_139540084	CACTGTACCATCAGGATCTTCTTAAGAGCGCCTGACAGAGCAAAATGAAA[G\A]GCTTTGTTCTCTAATTTTTATGTGACAACTCGCTAATCCATCTGTAACAA
A01_139540266	CAAAGTTCATCCGATGTCACTGTTGGTCAAGATTCAGGCTTCATTGATGA[T\C]TGACAGCCCAACATTAGACCCAATTATCTCCCAGTTTCATACAGCATCAG
A01_139549767	AGTTAGGGCAGAGGGTCACTTTGCACTACAACTCTTATCTAGGTGGGGGT[C\T]TTGTACTAAGGGTTATTTTTGCTGGTATTTATGTGTAATAACATGCTTCT
A01_139549768	GTTAGGGCAGAGGGTCACTTTGCACTACAACTCTTATCTAGGTGGGGGTC[T\C]TGTACTAAGGGTTATTTTTGCTGGTATTTATGTGTAATAACATGCTTCTG
A01_139686943	TCACTTTAATATTTGTTGTAAGGGTGAGAGACTCCAACTTGTGGAGATTC[C\T]TCACAAACTGGAAAAGAGATAAGCAAAGAAGAACACCGTGGTATTCAAGT
A01_139687123	ATACTTGCCGAACCACGGGATAAACTCGCGTGTCTTTTGTGATTGTTTTT[A\C]TGTGATACTTGTGTGGTCGCAAGAGCTCGCTACTTAGCCATTATAACACT
A01_139704471	TTTCAAAAACCCTCTTGAAAAGCTAAGAGGAGAATTTCTTCAGGGGGAGC[A\T]TTTATTTAGTCAAAGGAAAAACATTTGAAACAGGGGGAGGAATTTCAAAT
A01_139754113	CTGAGGAGAAGAATCTTGGCTTTCTTGAATCAATAGCGAAGACAAATACA[A\G]AGAAGATTACTAGAGAGATTTTAGAAGGTTTATCTGAAGACACCGGTGAT
A01_139770617	TCAAAGATCTTCAAGAAAAATGCTTAGGCTTCGGCTCCCGATGCATTCAA[T\C]GGTTGAAGCAGGTCTTCAACTCAGTTGGAGCCAGTTTGGAAAAGTTTAAA
A01_139784911	CCTTCTTATTCCCATTGCCTTTAACTTTCCAAGTCCCAAAAGTAAAGCTT[C\T]GTATTCAGCAATATTGTTTGTACAACTGAAATCAAGCCTTGCTGCATAGC
A01_139784927	GCCTTTAACTTTCCAAGTCCCAAAAGTAAAGCTTCGTATTCAGCAATATT[G\A]TTTGTACAACTGAAATCAAGCCTTGCTGCATAGCATGTTCTGACTTTGGA
A01_139785087	ACACTGTCTAAGCTTTGGCATCTTTATTTGCTTCTTCTTTCTGAGCCCCT[A\G]GCGTCCAATCATCAATGAAGTCTGCTAACGCCTGGGACTGAATTGAGGAT
A01_139785099	CTTTGGCATCTTTATTTGCTTCTTCTTTCTGAGCCCCTAGCGTCCAATCA[T\G]CAATGAAGTCTGCTAACGCCTGGGACTGAATTGAGGATCTATGCACATAG
A01_139785124	TTTCTGAGCCCCTAGCGTCCAATCATCAATGAAGTCTGCTAACGCCTGGG[A\G]CTGAATTGAGGATCTATGCACATAGTCAATAGTGAATTCGTTAAGCTCTG
A01_139812073	TAACAGAGTTCTGTACAAAATAGATACATAATTACATCATATGAAGACAA[C\T]GATCCAGCAACGCAAAGTTGACCGGGAGACAACAACCTAGACCACTCATG
A01_139812080	GTTCTGTACAAAATAGATACATAATTACATCATATGAAGACAACGATCCA[G\A]CAACGCAAAGTTGACCGGGAGACAACAACCTAGACCACTCATGGACTCAT
A01_139812086	TACAAAATAGATACATAATTACATCATATGAAGACAACGATCCAGCAACG[C\A,T]AAAGTTGACCGGGAGACAACAACCTAGACCACTCATGGACTCATCACTGC
A01_139812096	ATACATAATTACATCATATGAAGACAACGATCCAGCAACGCAAAGTTGAC[C\T]GGGAGACAACAACCTAGACCACTCATGGACTCATCACTGCATCCTTCATG
A01_139812099	CATAATTACATCATATGAAGACAACGATCCAGCAACGCAAAGTTGACCGG[G\C]AGACAACAACCTAGACCACTCATGGACTCATCACTGCATCCTTCATGCAC
A01_139812122	ACGATCCAGCAACGCAAAGTTGACCGGGAGACAACAACCTAGACCACTCA[T\C]GGACTCATCACTGCATCCTTCATGCACCTCATCATGTGGTACCTATTCTT
A01_139812139	AGTTGACCGGGAGACAACAACCTAGACCACTCATGGACTCATCACTGCAT[C\T]CTTCATGCACCTCATCATGTGGTACCTATTCTTGACCTAGGGGGATGTGA
A01_139812140	GTTGACCGGGAGACAACAACCTAGACCACTCATGGACTCATCACTGCATC[C\G,T]TTCATGCACCTCATCATGTGGTACCTATTCTTGACCTAGGGGGATGTGAG
A01_139812205	CATGTGGTACCTATTCTTGACCTAGGGGGATGTGAGTACAACAAGGGTGA[G\A]CTCACATACGTTCATCGCTCAACAAGTTGTGGGGAATAATGTGCATGAAC
A01_139812238	GAGTACAACAAGGGTGAGCTCACATACGTTCATCGCTCAACAAGTTGTGG[G\A]GAATAATGTGCATGAACTCACCATAGGTGGGAGCTCATGTGAAGTGTAAG
A01_139812239	AGTACAACAAGGGTGAGCTCACATACGTTCATCGCTCAACAAGTTGTGGG[G\A]AATAATGTGCATGAACTCACCATAGGTGGGAGCTCATGTGAAGTGTAAGG
A01_139812300	ATGAACTCACCATAGGTGGGAGCTCATGTGAAGTGTAAGGCTTACCAAAT[G\A]AGATGGTTAAAGCTGAGCATTGCTTTTAAAGCTGAAGGTGGCTTCGGCGA
A01_139816313	TCTCTCTCCCAAGTAGCTTCATCTTCTCCATGATAGCTCCATTGTACTTT[G\C]CTCATCTTTTATCACCTTATTTCTTGTAACTCGAGTCAAGGTGTCAAGAA
A01_139816351	CCATTGTACTTTGCTCATCTTTTATCACCTTATTTCTTGTAACTCGAGTC[A\T]AGGTGTCAAGAATCTTGATAGGATACTCCGTGTAAGTCAAATCACCCTGA
A01_139816427	CTCCGTGTAAGTCAAATCACCCTGAACAATGAGCTCTTCCATTGGTAACT[G\A]TTCTTCAGGGACACGGAGACACTTCTTAAGTTGAGACACATGGAATACAT
A01_139819184	CGGATGTTGCCACCCACAAACTTCTCATCTACTAAGAATGCCACTAATCT[G\A]GTGGTGGTAGTTACTGCAATCTCAACTTCAAATCTTTCTCCTTTGGAACT
A01_139819260	CTTCAAATCTTTCTCCTTTGGAACTGGCGAGTTCTACGGTTTCCTTAGCA[C\T]AGTGTATATACTGCCTTTGTCTTTCTTAACCATGACATACCAAGGATCAA
A01_139819262	TCAAATCTTTCTCCTTTGGAACTGGCGAGTTCTACGGTTTCCTTAGCACA[G\A]TGTATATACTGCCTTTGTCTTTCTTAACCATGACATACCAAGGATCAAGT
A01_139819264	AAATCTTTCTCCTTTGGAACTGGCGAGTTCTACGGTTTCCTTAGCACAGT[G\C]TATATACTGCCTTTGTCTTTCTTAACCATGACATACCAAGGATCAAGTCT
A01_139819276	TTTGGAACTGGCGAGTTCTACGGTTTCCTTAGCACAGTGTATATACTGCC[T\A]TTGTCTTTCTTAACCATGACATACCAAGGATCAAGTCTATACAGCTCTCT
A01_139819281	AACTGGCGAGTTCTACGGTTTCCTTAGCACAGTGTATATACTGCCTTTGT[C\A]TTTCTTAACCATGACATACCAAGGATCAAGTCTATACAGCTCTCTTCTAA
A01_139970882	AATTTTACACAGGCTCTGCCATGTGCCTATAAATAGATGAACAGTACCCC[T\C]GTACTGTTCACGCTGACTTGTATTCACTTGTGCGTCACGTTTGGACTCTT
A01_139970922	ACAGTACCCCTGTACTGTTCACGCTGACTTGTATTCACTTGTGCGTCACG[T\C]TTGGACTCTTGCCTTCTGTCAAGCCGAAGGTACAAATGTAACTCAGTATT
A01_139970925	GTACCCCTGTACTGTTCACGCTGACTTGTATTCACTTGTGCGTCACGTTT[G\T]GACTCTTGCCTTCTGTCAAGCCGAAGGTACAAATGTAACTCAGTATTGTT
A01_140060302	TGTATACGATACAATTTGCAAAACCTACAGAAGCCTGATTTCCAAACTAA[A\T]CCTCATAATCGAGGAACCAGGATCACTAACATTAAAAATGGTAAATGGAC
A01_140223435	GGTTCTCGAACCTAGGATCTAGTTATGATGCGTAGAACATTATTATGTAG[T\A]TTGTTCTTATGTTTGGTGTGATGTATACCATGTTTGTTTGTATTGCTATG
A01_140223548	GTTACGAGAATCTTGAAGAACAAGTTGGTACCTGGAATCTCGAGTCTAAG[G\A]CATGTTGTGCCCTTGATCACTTTTCTTTCCCCAAAAATGTTGTTGTTAAT
A01_140223583	AATCTCGAGTCTAAGGCATGTTGTGCCCTTGATCACTTTTCTTTCCCCAA[A\T]AATGTTGTTGTTAATCACTGTGACATGCTCAGGTTAATCTGATGGGACCT
A01_140267313	TTTACTGGTGGGTTAAGGACCTGTGGTCCAAACACCAACAATTATGATAT[C\T]GATTCCAAAAAAATCTAATGATTGATATCGTTTCCAAGAAATACCGTTAC
A01_140267343	AACACCAACAATTATGATATCGATTCCAAAAAAATCTAATGATTGATATC[G\A]TTTCCAAGAAATACCGTTACTAATGAATTCGATCGAAAACAATCAAAAAC
A01_140380762	GGCTTTCTTGAATCTATATCAAAGACGAATACATAAATGATTACAAGGGA[T\A]ATTTTGGAAGGTTTATCTGAAGATACTGGTGATAGTGATAGTTATGATGC
A01_140389097	AAACGGAATCCAATCGCGAACCGAAATCCGAAACGGAACGAGACGAGCAC[G\A]CGACATCAGACAAAGAAATGCGCTTCGGCATGATGCAACACCCATGACAC
A01_140399700	CATGACTCATAAGGTTTTGGCAAAAATAAATAATTAACCTCCACTAGTTT[G\A]GGCTATCTCTAATCAAAAAAGGAAAAGTGAGAATGAATCTAGAGAGAGAG
A01_140399811	GTGAGAAAAAGAAGAGTAACACATGATTTTGGGTGATAATTAGAAAGAAA[T\A]TTTATACCCCCAAAATCAGGGTGTTACAGGTTCAACATCGAAAAAGATGT
A01_140399911	TACCTCTGCCAGGTACCAAACTTTGGGTTTGAAATGATAAAGCTGAGACC[G\T]GGCTGGTGACTTGCACGAGAAGAGAGTCTCGGTGTAGTGTCTACGTCTGA
A01_140412151	AACGATCTCGATTCGCGAAAAATACAAAGGCTTCTGGATGCCGAAGGTCC[G\A]AAAACACCTTCCCTGAGCTTGTTATTAAAAAACAAATATAGAATTCACGA
A01_140417392	CCCTTGGGAAAATAGAAATTCCATGGGAAAATATGGTTTCCAAACTAGCC[C\T]TTAGAGAGAGTTGGAACCTCATTTTCGTAAGAGAAATTAGTTTATTTTCC
A01_140665359	CATCACATGTTTTGACTTTTGAGGGTGCCACTAGGACCGCAGCCGCTCCT[C\G]CACCGAAGGTTCCCCAAGAACCATCGCAGAACACTGTCCAAGCTTCGACA
A01_140678582	ATTTTTCTCATGAACCTTCAACTGTCGGGATGAGTATGCCACTACTCTCC[C\T]TTCCTGCATCAACACACATCCCAGTTCGGTGTACGAAGCATCGCAATACA
A01_140712575	GCACAATACAAGACTACAAACATTAAGTGTAGTAAAATAGCATATATAAC[A\G]GTTATGCATAAAATCGGGGCTTGCGTGGAATTCAACACTAGATAGTGTTT
A01_140712647	TGCGTGGAATTCAACACTAGATAGTGTTTGCTAGAAAACACTCGCTTGGC[G\A]AGCATCCACTGGTTATGTCCATCCTTCCTTAGGTTGTCCACCAACTGCAT
A01_140712782	CATCTTTCGGTCCTAAATAAGATGCAAGATGCATATGTATGAATATAATG[A\G]AAGTAGCACAAGATATTCAAATACACGGTAGTGAACTAAACATTAAATTG
A01_140743868	CCTAGTTCCTAAATAATTTTGGTGGTTGAAATTGCCCAACACAAACAATT[G\A]GACTAACTAGTTTGCTCTAGTGAATAAGTTATACAGGTGTCAAAGGTTCA
A01_140786034	TAAAGCCTAACCTTTGATACCAACTGTAACACCCCGGGATCCACAAACAC[G\C]CCGAGATGCTACTAGACTTCACTACCAACAGTCGAACACTAAGCAAAACA
A01_140811204	AGCTCATACGCAACATTGAACTGAAATTGATGAACACTAAGATAGCATTT[C\T]AGAAAAACAATTGTGGTGGACTCATGTTGATGATGCAAAAATAATTGAGC
A01_140845129	ATAATTCTGAATATTAGAGTGTAGGCGATAAAAAACAACAAGTCAAAACG[A\G]TAGCAACCACCACTACATTCACTTGCCTTCATCGAAGAAGAAAAGTGTAC
A01_140845239	TCCAGAGTGTAGCCACCTGCAAGAGGATATAAAACCAAGTACAAATATTT[C\T]AGAAACATTTGCCAACAATCAACAAATCGCTCCTATACTTGAAACCAAGA
A01_140922105	GGCTATAAACTTATGTTCGAGTCCAATAAATGTATACTGTCAAAGTATGG[G\A]ACATTTGTTGGAAAAAGCTATAACAATGGAGGCTTGTTCTGCTTATCTTC
A01_140922204	TCGCATGATGTGTGTAATAAGTTTGCTCATCCATTGCCGGCGCTAACCAT[G\A]CACCCCACCGGTGCCCCCATTCCTCTAATTCCAATGACGTTATTCGCAGC
A01_140924238	TGGATGTTAAGATAATATTCCTAAATGGAGAGCTAGATGAGGAAATCTAC[G\A]TGGAGCAGGCAGCTGGGTTTGTAGCAAACCGTCAAGAAGGCATGGTGTGT
A01_140924268	AGCTAGATGAGGAAATCTACGTGGAGCAGGCAGCTGGGTTTGTAGCAAAC[C\A]GTCAAGAAGGCATGGTGTGTAAATTATTGAAATCTTTATATAGCCTAAAA
A01_140974682	ATTGAATGCATGCTCGCTTTATTTAGACAACGAGCAATCCAAGGTTCCTG[T\A]GTGTGTTATTGGAGACCTCCCTGAGCAACAACCTGGTGAAGGCAAGTGTC
A01_140974701	TATTTAGACAACGAGCAATCCAAGGTTCCTGTGTGTGTTATTGGAGACCT[C\A]CCTGAGCAACAACCTGGTGAAGGCAAGTGTCCTCTGACCCATTATGTCCT
A01_140974749	CTCCCTGAGCAACAACCTGGTGAAGGCAAGTGTCCTCTGACCCATTATGT[C\T]CTACATACTTTATGATTCATTGTCCCGCATTACTTTATGAAACCTAAGGA
A01_140974782	CCTCTGACCCATTATGTCCTACATACTTTATGATTCATTGTCCCGCATTA[C\T]TTTATGAAACCTAAGGATTGACTAGTCTGTATTCACTTATCCTTGTTTAC
A01_140974840	AACCTAAGGATTGACTAGTCTGTATTCACTTATCCTTGTTTACCTTTTTG[A\T]GTTATCATGGTTAGCATGTTGCTATTGCCTTAACTTAATCAATGAACATG
A01_141426526	GATCTATGAGTTAAATTGGTAGGGAGAAGCTTAAGGTAATGCGAGAGAAC[G\A]TAGTTTCTTTCGTCTCTTGGGGTTTGCGTGAAATTTGGGATTGCAGTCAC
A01_141426548	GGAGAAGCTTAAGGTAATGCGAGAGAACGTAGTTTCTTTCGTCTCTTGGG[G\A]TTTGCGTGAAATTTGGGATTGCAGTCACGGTGTTGTTCTAGTCACGATGT
A01_141426576	GTAGTTTCTTTCGTCTCTTGGGGTTTGCGTGAAATTTGGGATTGCAGTCA[C\T]GGTGTTGTTCTAGTCACGATGTTGTTCTCGGAAGATAAATTTGTAGTGGC
A01_141426634	TTCTAGTCACGATGTTGTTCTCGGAAGATAAATTTGTAGTGGCTCCCATT[G\C]ACCCCTCTCGTCGCCTCACGGGTCCTTCATATTACAAACGAATACAATTA
A01_141472783	CTACGAAGCATTATACTCCCTCCGAATCTTTTTTATTTGTCGTGTTTTAG[T\C]TCAAAAACGAACTAGTGGATGACAAATATTCAAGAACGGACGTAGTATCG
A01_141472791	CATTATACTCCCTCCGAATCTTTTTTATTTGTCGTGTTTTAGTTCAAAAA[C\T]GAACTAGTGGATGACAAATATTCAAGAACGGACGTAGTATCGTATTGTTG
A01_141472922	CCATGTTTGTGTCTACAAAAGTGGAAAAAATGTGAGCACAATTGTTAGTC[C\T]TGGATATCGATCCCAATTATATAACCATGATGGTATAGCTTTCTTCTTTC
A01_141583446	TGACCGAAGAGAAGAATACCATGTTTGGGCTACATTCTGGACTGCCATGA[T\C]GAAGGACTTCGCCATAACTGCAGTGTTGCCTCCATACGAAGATATAGTTG
A01_141583457	AAGAATACCATGTTTGGGCTACATTCTGGACTGCCATGATGAAGGACTTC[G\A]CCATAACTGCAGTGTTGCCTCCATACGAAGATATAGTTGCTTCGTAGCTC
A01_141589511	GAACATGTCCTTACTGAGAGGTACTCGGGAAACAGCCCGAGTCCCCTAAA[G\A]TACCACATCTTCACCATCATAATCAAGATATCATCAATGTATCATAAATA
A01_141589520	CTTACTGAGAGGTACTCGGGAAACAGCCCGAGTCCCCTAAAGTACCACAT[C\G]TTCACCATCATAATCAAGATATCATCAATGTATCATAAATATTCTCATCC
A01_141597552	TTTCGAGAGCACTTTCTCAGTATTTTCGAAGATGTCTGAAGATAAGAAAG[C\A]TGTCGCTGAAACGAAGCTGAGCCTTTCTGAGGAGATGAATCTCGGCTTTC
A01_141597662	TAGCAAAGACAATTACAGAGAAGATTACTAGGGAGATTTTAGAGGGTTTG[T\C]CTAAAGACACTGGTGACAGTGACAGCTATGATGTGGAAAGTGGTGGTGAA
A01_141640654	GTTTAAATAAAGAACCCGGGAGCACCCACATTTTTGTTAGCTTTCTTATT[T\C]AGTATAGTTCACTAGAAAATTTTATTATACCCTTGTTTGGTACAAAAGAA
A01_141643279	TCCCTCTAAGTTGATGTGAGGTCATTTAGGACGAGCGTGCATGCATTCTT[A\G]ATTAAACTATTTAATAATTGGGTAAGAACTTTAATACACAATGATGACAA
A01_141661515	TGCTTTGTATTTATAAACCTAGAAAATATATGAGTTTTGTTGTTTGACAT[T\G]TTTCAAATAACAAGTTAGTTATAAGTATCTTTTTAGCATTAAACTTTAGA
A01_141693037	TGGAACTCATAGCTTGAGGCTTGGCTGGATTTTGCCATGTTTTTCAAGAA[G\T]GCATCGTCGAAAATCATCGCTTTCAGAATCGAAATTATTAGGAATATGTG
A01_141693046	TAGCTTGAGGCTTGGCTGGATTTTGCCATGTTTTTCAAGAAGGCATCGTC[G\C]AAAATCATCGCTTTCAGAATCGAAATTATTAGGAATATGTGGCGTGTAGC
A01_141693079	TTCAAGAAGGCATCGTCGAAAATCATCGCTTTCAGAATCGAAATTATTAG[G\C]AATATGTGGCGTGTAGCAATTCCTTTCATATTTTCTCTGTGCAGACTAAA
A01_141693114	AATCGAAATTATTAGGAATATGTGGCGTGTAGCAATTCCTTTCATATTTT[C\A]TCTGTGCAGACTAAAGAGAGCTAGCCTCACCCTCACACGTGGAGTATCCA
A01_141693128	GGAATATGTGGCGTGTAGCAATTCCTTTCATATTTTCTCTGTGCAGACTA[A\G]AGAGAGCTAGCCTCACCCTCACACGTGGAGTATCCACGGTACACTGGATG
A01_141693155	TCATATTTTCTCTGTGCAGACTAAAGAGAGCTAGCCTCACCCTCACACGT[G\T]GAGTATCCACGGTACACTGGATGGCACCCCCTACAAAAAAAACCGGTGCA
A01_141750620	CAGGTTCCTGGAACATGGCACGTCAGATGCACGATCCTGCCGCAGGAAGA[T\C]AAAATCCCCGCGGTGATCACCCGCTTCAAGGCTTTCCATGAGGCGTTCAT
A01_141750631	AACATGGCACGTCAGATGCACGATCCTGCCGCAGGAAGATAAAATCCCCG[C\A]GGTGATCACCCGCTTCAAGGCTTTCCATGAGGCGTTCATGGCTGAGTACC
A01_141750713	GCGTTCATGGCTGAGTACCGTGACTGAACTGTTACAGTGGCTGAGTACCA[C\T]CGTGTAGACCGAAACAAAATAAAGCTCCCCCCTCTCTCTGTGTCTGTGCG
A01_141750720	TGGCTGAGTACCGTGACTGAACTGTTACAGTGGCTGAGTACCACCGTGTA[G\A]ACCGAAACAAAATAAAGCTCCCCCCTCTCTCTGTGTCTGTGCGTGTGTGT
A01_141750790	CCCCCCTCTCTCTGTGTCTGTGCGTGTGTGTGAACTGATCTCTGAATGGA[C\A]GAACAATGTACTCTGTTGGCGCCTTTAATGGCAATTGAGGAAAATTTTGA
A01_141769496	CAGCCATGCAGCTAATCTCGTTAGAAACATTTTATGATATATATAATACT[G\A]ATTATGCTATACGATGTAGGTATTTATGCAATACGGTATGATGCATAGAA
A01_141769541	ATACTGATTATGCTATACGATGTAGGTATTTATGCAATACGGTATGATGC[A\G]TAGAAAATCAGTTTTCTGCTACATGTGGACAAATTTAGAATGGAAATAAT
A01_141769569	TTTATGCAATACGGTATGATGCATAGAAAATCAGTTTTCTGCTACATGTG[G\C]ACAAATTTAGAATGGAAATAATGTGCGTTGAGAGGAAATGGATTGACATC
A01_141769596	AAATCAGTTTTCTGCTACATGTGGACAAATTTAGAATGGAAATAATGTGC[G\A]TTGAGAGGAAATGGATTGACATCTATAGAAACAAGAAATTTGATTTAAAT
A01_141769610	CTACATGTGGACAAATTTAGAATGGAAATAATGTGCGTTGAGAGGAAATG[G\A]ATTGACATCTATAGAAACAAGAAATTTGATTTAAATGCTTTATTCCCCAT
A01_141942625	CGGCCAGAACATATGGTTTAACAACTTGGTTAGACATACTATAGCTATCC[C\T]CAAGGCATCTCCATACCTCAAGTGGGATACCATCAGGAACAACTGCCTTC
A01_141942678	AGGCATCTCCATACCTCAAGTGGGATACCATCAGGAACAACTGCCTTCCT[T\C]TCATCCTTTTCAATGCCTCTCTAACCATAGATTCTTGGATCCTACGCACA
A01_141942724	TCCTTTCATCCTTTTCAATGCCTCTCTAACCATAGATTCTTGGATCCTAC[G\A]CACAACATCTATTGTGTCATCAGAAGAGTCATCCAACTAAAAGGTTGTAT
A01_141944119	TTGATGATAATAGAAGGAATTACAATGTGGACATTACGAATAGCTGCCAT[C\T]AGAAGAACGCTTGGCATCTCCACTGAGAAAATTGAGAGGGTAGACATGCA
A01_142281078	TTTGTGATCCGTGAAGATTTTACACTTGTTTCCAATCATGTAGTGCCTCC[C\G]AATCTTCAAAGCGAGTACTACGGCTTCTAATTCCAAGTCATGTAGGGTAA
A01_142399408	TGCATTTACTTGCCTTCGCCGGGAATTTGAAATGGTACTAGGCACGATCC[G\A]GGGGTCCACCACCTGTTGCGGCATAAAACTTAGTGCACACATTCACATAT
A01_142399423	TCGCCGGGAATTTGAAATGGTACTAGGCACGATCCGGGGGTCCACCACCT[G\A]TTGCGGCATAAAACTTAGTGCACACATTCACATATCATTCGCTAATAACC
A01_142399464	CCACCACCTGTTGCGGCATAAAACTTAGTGCACACATTCACATATCATTC[G\T]CTAATAACCAACACCGCTCCTACGCACAAACCCCAACACCGACGTGAACA
A01_142399503	ACATATCATTCGCTAATAACCAACACCGCTCCTACGCACAAACCCCAACA[C\A]CGACGTGAACAACACCTCTCCCTACCACCCGCCAAACTGCAGCAGCGCTG
A01_142485698	ACTTTCACTGCGATTTTTAGCTCTGCATTCCTGAAGGAATATCTCTTTGT[A\T]GCTTCGGCATTCTCGTAAGTCTGTGACGAAGGTATATTTCATTTTGACAT
A01_142523021	ATAATAGAATTCAATGATTAACACATTCGATACTTATGAAAATTCAATGA[C\G]AGGGCACAAGATACAATCACACGGTAGAAAACCACCACTGCATTTATTTG
A01_142523146	ACTAGGCACGATCCGAGGGTCCACCACCTGTTGCAGCATAAAACTTAGTG[C\A]ACACATTCACATAACATTCGCTAATAACCAACACCGATCCTACGCACAAA
A01_142523166	CCACCACCTGTTGCAGCATAAAACTTAGTGCACACATTCACATAACATTC[G\C]CTAATAACCAACACCGATCCTACGCACAAACCCCAACACCGACGTGAACA
A01_142531791	TACTGCATTTGCCCTTCTTAACCATGACATACCAAGGATCACGTCTATAG[T\A]GCTCTCTTCTAACACTATAGGGGTAGCCCGTCTGGGTTAGAAATACAGGG
[truncated: 27,883 more rows]
