# Supplementary material for: High Density Linkage Map Construction and Mapping of Yield Trait QTLs in Maize (Zea mays) Using the Genotyping-by-Sequencing (GBS) Technology
Source: Front Plant Sci. 2017 May 8;8:706. doi: 10.3389/fpls.2017.00706 (PMC5420586; doi:10.3389/fpls.2017.00706)
Supplement: Supplementary file 10 [file Table5.XLSX]

## Sheet: Sheet1
Table S5. Genes located in the intervals of qCGR-1, qKW-2 and qGWP-4.
	Pos_start	Pos_end	Gene ID	Annotation
qCGR-1
Chr4	2754383	2762093	GRMZM2G126453	AAA-type ATPase family protein
Chr4	2762573	2764339	GRMZM2G126541	serine carboxypeptidase-like 50
Chr4	2764644	2768395	GRMZM2G126552	Transducin/WD40 repeat-like superfamily protein
Chr4	2770856	2774540	GRMZM2G126601	magnesium/proton exchanger
Chr4	2812954	2813611	GRMZM2G082898
Chr4	2815565	2815661	GRMZM2G532211
Chr4	2830761	2836718	GRMZM2G062129	senescence-associated family protein
Chr4	2838690	2839755	GRMZM2G062160	Protein of unknown function (DUF581)
Chr4	2845064	2848122	AC193441.3_FG009
Chr4	2852277	2855830	GRMZM2G139872	F-box family protein
Chr4	2862831	2866685	GRMZM2G139828	Pectin lyase-like superfamily protein
Chr4	2870095	2870613	AC193441.3_FG006
Chr4	2885941	2886102	GRMZM2G139817
Chr4	2887800	2890099	GRMZM2G441115	AGAMOUS-like 30
qKW-2
Chr4	205549571	205552086	GRMZM2G312399	heavy metal atpase 1
Chr4	205552101	205553411	GRMZM2G016357	3beta-hydroxysteroid-dehydrogenase/decarboxylase isoform 2
Chr4	205553899	205557585	GRMZM2G016447
Chr4	205554899	205555150	GRMZM5G820301
Chr4	205662493	205666059	GRMZM2G180811	Transducin/WD40 repeat-like superfamily protein
Chr4	205672949	205675235	GRMZM5G828139	Transducin/WD40 repeat-like superfamily protein
Chr4	205680452	205680712	AC208529.2_FG003
Chr4	205687462	205688201	GRMZM5G873194	Transducin/WD40 repeat-like superfamily protein
Chr4	205687717	205688351	GRMZM2G551678
Chr4	205771073	205781541	GRMZM2G096480	cleavage stimulating factor 64
Chr4	205809272	205810144	GRMZM2G103013
Chr4	205843639	205843911	GRMZM2G102999
Chr4	205898677	205899493	AC212407.3_FG010
Chr4	205977157	205978137	GRMZM2G312146
Chr4	205997056	205999577	GRMZM2G073558	R-protein L3 B
Chr4	206049486	206050945	GRMZM2G045973
Chr4	206056840	206058296	GRMZM2G046009
Chr4	206076148	206080820	GRMZM2G046024	ATP-binding casette family G25
Chr4	206079030	206080457	GRMZM2G046059
Chr4	206165635	206169362	AC197427.3_FG003
Chr4	206182244	206188451	GRMZM5G845952
Chr4	206203699	206204731	AC192185.3_FG001
Chr4	206211728	206212636	GRMZM5G800770
Chr4	206224103	206226260	AC192185.3_FG002
qGWP-4
Chr7	107375398	107387491	GRMZM2G429004	ATP-dependent helicase family protein
Chr7	107458678	107458906	GRMZM2G138328
Chr7	107460877	107461605	GRMZM2G439448	Remorin family protein
Chr7	107571499	107574593	GRMZM2G100796	long-chain base1
Chr7	107602514	107603162	GRMZM2G085934	HSP20-like chaperones superfamily protein
Chr7	107695055	107698738	GRMZM2G316524
Chr7	107695578	107696249	GRMZM5G836824
Chr7	107780060	107782693	GRMZM2G319798	xyloglucan endotransglucosylase/hydrolase 28
Chr7	107811691	107814663	GRMZM2G330442	TTF-type zinc finger protein with HAT dimerisation domain
Chr7	107855871	107858296	GRMZM2G074672	vacuolar iron transporter 1
Chr7	107857093	107858194	GRMZM5G834421
Chr7	107926112	107930789	GRMZM2G019183	UDP-Glycosyltransferase / trehalose-phosphatase family protein
Chr7	107932047	107932346	GRMZM5G890469
Chr7	107932081	107932413	GRMZM2G319579
Chr7	107943934	107944598	GRMZM2G019391
Chr7	107965652	107965889	GRMZM2G048422
Chr7	107966294	107969714	GRMZM2G348945	Clp ATPase
Chr7	108007980	108011772	GRMZM2G043240	TRICHOME BIREFRINGENCE-LIKE 14
Chr7	108253198	108254882	AC234163.1_FG002	elicitor-activated gene 3-1
Chr7	108281609	108388756	GRMZM2G700188
